# Supplementary material for: Standardization of medical service indicators: A useful technique for hospital administration
Source: PLoS One. 2018 Nov 28;13(11):e0207214. doi: 10.1371/journal.pone.0207214 (PMC6261548; doi:10.1371/journal.pone.0207214)
Supplement: S1 File — (XLSX) [file pone.0207214.s001.xlsx]

## Sheet: Sheet1
hospital	gender	age	length of stay	The principle diagnoses	The principle diagnoses category	No. of comorbidities	expense
A	female	18	6	O41.000	O00-O99	1	1457.46
A	female	18	1	O04.900	O00-O99	0	973.22
A	female	18	7	O33.900	O00-O99	1	13226.3
A	female	18	1	O04.900	O00-O99	0	994.72
A	female	18	1	O04.900	O00-O99	0	1355.3
A	female	18	6	O65.401	O00-O99	1	9971.64
A	female	18	1	O04.900	O00-O99	0	1355.3
A	female	18	1	O04.900	O00-O99	0	774.7
A	female	18	1	O04.900	O00-O99	0	795.22
A	female	18	1	O04.900	O00-O99	0	822.22
A	female	18	1	O04.900	O00-O99	0	781.22
A	female	18	5	O36.302	O00-O99	1	9585.73
A	female	18	1	O04.900	O00-O99	0	820.72
A	female	18	1	O04.900	O00-O99	0	837.22
A	female	18	1	O04.900	O00-O99	0	781.22
A	female	18	1	O04.900	O00-O99	0	1355.3
A	female	18	13	O99.415	O00-O99	1	58910.4
A	female	18	1	O04.900	O00-O99	0	754.22
A	female	18	1	O04.900	O00-O99	0	753.66
A	female	18	1	O04.900	O00-O99	0	753.66
A	female	18	4	O04.901	O00-O99	0	2110.31
A	female	18	1	O04.900	O00-O99	0	753.66
A	female	18	1	O04.900	O00-O99	0	1298.28
A	female	18	1	O04.900	O00-O99	0	753.66
A	female	18	1	O04.900	O00-O99	0	712.96
A	female	18	7	D27.x00	C00-D48	1	11632.8
A	female	18	1	O04.900	O00-O99	0	712.96
A	female	18	1	O04.901	O00-O99	0	895.4
A	female	18	1	O04.900	O00-O99	0	712.96
A	female	18	12	O36.401	O00-O99	1	3853.62
A	female	18	1	O04.900	O00-O99	0	796.96
A	female	18	3	O80.000	O00-O99	1	2910.25
A	female	18	1	O03.901	O00-O99	0	486.4
A	female	18	1	O04.900	O00-O99	0	753.66
A	female	18	1	O04.900	O00-O99	0	619.96
A	female	18	1	O04.901	O00-O99	0	810.73
A	female	18	1	O04.900	O00-O99	0	947.66
A	female	18	1	O04.900	O00-O99	0	881.54
A	female	18	4	O80.000	O00-O99	1	3437.62
A	female	18	1	O01.900	O00-O99	0	2021.63
A	female	18	1	O04.900	O00-O99	0	807.66
A	male	18	8	S09.200	S00-T98	0	10755.1
A	male	18	5	J31.000	J00-J99	1	9090.56
A	male	18	5	J35.000	J00-J99	1	6102.07
A	male	18	8	H66.900	H60-H95	0	8178.53
A	male	18	6	J35.000	J00-J99	1	6471.21
A	male	18	8	H60.400	H60-H95	0	7366.24
A	female	18	6	G47.300	G00-G99	1	11705.8
A	male	18	4	J34.810	J00-J99	0	2892.83
A	male	18	10	M45.x00	M00-M99	1	9017.07
A	male	18	8	M45.x00	M00-M99	1	6606.21
A	male	18	1	Z51.900	Z00-Z99	1	862.38
A	male	18	2	Z51.900	Z00-Z99	1	773.7
A	male	18	1	Z51.900	Z00-Z99	1	555.85
A	male	18	1	Z51.900	Z00-Z99	1	610
A	male	18	1	Z51.900	Z00-Z99	1	554.8
A	male	18	1	Z51.900	Z00-Z99	1	1231.91
A	female	18	1	O04.900	O00-O99	0	839.22
A	female	18	1	O06.900	O00-O99	0	931.87
A	female	18	1	O06.900	O00-O99	0	1148.52
A	female	18	1	O04.900	O00-O99	0	1156.82
A	female	18	1	O04.900	O00-O99	0	1000.13
A	female	18	5	O04.900	O00-O99	0	1815.58
A	female	18	1	O04.900	O00-O99	0	990.13
A	female	18	4	O00.105	O00-O99	1	10060.5
A	female	18	1	O04.900	O00-O99	0	897.13
A	female	18	1	Z33.X00	Z00-Z99	1	86.52
A	female	18	1	O04.900	O00-O99	0	1418.38
A	female	18	1	O04.900	O00-O99	0	977.86
A	female	18	1	O04.900	O00-O99	0	1416.68
A	female	18	1	O04.900	O00-O99	0	1145.71
A	female	18	1	O04.900	O00-O99	0	1416.68
A	female	18	1	O04.900	O00-O99	0	1586.52
A	female	18	1	O04.900	O00-O99	0	1416.68
A	female	18	2	O21.900	O00-O99	0	560.18
A	female	18	1	O04.900	O00-O99	0	1582.07
A	female	18	10	D27.x00	C00-D48	1	13852.5
A	female	18	1	O04.900	O00-O99	0	1403.68
A	female	18	1	O04.900	O00-O99	0	1415.58
A	female	18	1	O04.900	O00-O99	0	1416.13
A	female	18	1	O04.900	O00-O99	0	1403.68
A	female	18	3	O04.900	O00-O99	0	1290
A	female	18	1	O04.900	O00-O99	0	1078.06
A	female	18	3	O00.900	O00-O99	0	2248.84
A	female	18	1	O04.900	O00-O99	0	1549.07
A	female	18	1	O04.900	O00-O99	0	1401.07
A	female	18	1	O04.900	O00-O99	0	1403.68
A	female	18	1	O04.900	O00-O99	0	961.78
A	female	18	1	O04.900	O00-O99	0	970.9
A	female	18	1	O04.900	O00-O99	0	1401.07
A	female	18	3	O04.900	O00-O99	0	1237.96
A	female	18	8	O00.900	O00-O99	0	1652.38
A	female	18	2	N83.101	N00-N99	0	728.62
A	female	18	5	D27.x00	C00-D48	0	11141
A	female	18	1	O06.900	O00-O99	0	1418.07
A	female	18	1	O06.900	O00-O99	0	1418.07
A	female	18	1	O04.900	O00-O99	0	1418.07
A	female	18	1	O06.900	O00-O99	0	1418.07
A	female	18	1	O06.900	O00-O99	0	1588.53
A	female	18	1	O06.900	O00-O99	0	1464.25
A	female	18	4	N83.201	N00-N99	0	10278.1
A	female	18	1	O03.400	O00-O99	0	1847.13
A	male	18	4	K35.905	K00-K93	0	12259
A	female	18	9	D13.400	C00-D48	0	79465.6
A	female	18	3	K35.900	K00-K93	0	10876.7
A	female	18	4	K80.101	K00-K93	1	21093.3
A	male	18	6	E66.900	E00-E90	1	59180.7
A	male	18	10	S36.201	S00-T98	1	44821.7
A	male	18	8	K80.101	K00-K93	1	13644
A	female	18	2	K37.x00	K00-K93	1	1575.98
A	male	18	10	K40.901	K00-K93	0	20702.5
A	male	18	5	K80.200	K00-K93	1	6572.18
A	male	18	6	L05.900	L00-L99	0	6599.76
A	male	18	6	K60.300	K00-K93	0	7645.33
A	male	18	3	K60.300	K00-K93	0	4595.99
A	female	18	6	K61.001	K00-K93	0	6236.23
A	female	18	14	S83.500	S00-T98	0	35242.4
A	male	18	14	M84.101	M00-M99	0	6525.24
A	male	18	10	D16.900	C00-D48	0	8790
A	female	18	19	S82.202	S00-T98	0	32394.6
A	male	18	3	Z47.001	Z00-Z99	0	6806.59
A	female	18	5	D18.000	C00-D48	0	6720.58
A	male	18	4	M23.213	M00-M99	0	9288.71
A	male	18	49	Q65.802	Q00-Q99	1	49610.3
A	male	18	67	T07.x00	S00-T98	1	337386
A	male	18	9	T14.001	S00-T98	0	100
A	male	18	6	Z47.001	Z00-Z99	0	6743.32
A	male	18	10	S42.000	S00-T98	0	26685.5
A	female	18	15	S83.500	S00-T98	0	27348.6
A	female	18	13	S83.500	S00-T98	1	49419.6
A	female	18	7	J15.902	J00-J99	0	6965.39
A	male	18	3	J15.902	J00-J99	0	3265.08
A	female	18	3	J45.903	J00-J99	0	2344.58
A	female	18	12	N61.x04	N00-N99	0	5900.14
A	female	18	3	D24.x00	C00-D48	0	6790.55
A	female	18	6	D24.x00	C00-D48	0	7360.14
A	female	18	4	D24.x00	C00-D48	0	5984.45
A	female	18	4	D24.x00	C00-D48	0	7023.17
A	male	18	4	N62.x02	N00-N99	0	7967.25
A	female	18	3	D24.x00	C00-D48	0	6127.15
A	female	18	9	D24.x00	C00-D48	0	7594.37
A	female	18	4	N61.x04	N00-N99	0	2927.22
A	female	18	7	D24.x00	C00-D48	0	6925.29
A	female	18	4	D24.x00	C00-D48	0	10691.1
A	male	18	7	N62.x02	N00-N99	0	14597.8
A	female	18	4	D24.x00	C00-D48	0	11127
A	female	18	11	N61.x06	N00-N99	0	10035
A	female	18	4	D24.x00	C00-D48	0	11321.9
A	female	18	4	D24.x00	C00-D48	1	6875.79
A	female	18	12	C73.x00	C00-D48	0	34450.1
A	female	18	34	G82.500	G00-G99	1	67989.6
A	male	18	39	G82.200	G00-G99	1	46956.6
A	male	18	35	G82.500	G00-G99	1	38058.8
A	male	18	32	G82.200	G00-G99	1	37577.9
A	male	18	11	N28.828	N00-N99	1	25294.6
A	male	18	11	Q62.601	Q00-Q99	1	17842.4
A	male	18	4	N13.201	N00-N99	0	18317.1
A	male	18	5	N13.201	N00-N99	0	21301.2
A	male	18	3	N36.901	N00-N99	0	6222.58
A	male	18	7	N20.000	N00-N99	0	20435.9
A	female	18	1	N28.901	N00-N99	0	1260.05
A	male	18	7	N20.200	N00-N99	0	20619.7
A	male	18	7	I87.117	I00-I99	1	19691.1
A	male	18	6	I86.101	I00-I99	0	11208.5
A	male	18	6	E27.805	E00-E90	1	18346.4
A	male	18	6	N20.000	N00-N99	0	25430.6
A	female	18	7	E05.900	E00-E90	1	5080.27
A	female	18	5	Z51.900	Z00-Z99	1	2508.33
A	male	18	4	E10.900	E00-E90	1	3943.57
A	female	18	4	E05.002+	E00-E90	1	2106.32
A	female	18	5	E28.200	E00-E90	0	3588.45
A	female	18	5	A46.x00	A00-B99	1	2694.42
A	female	18	2	L75.001	L00-L99	0	2096.08
A	male	18	1	L75.001	L00-L99	0	2212.27
A	male	18	1	L75.001	L00-L99	0	1990.52
A	male	18	14	L70.100	L00-L99	1	9339.06
A	female	18	2	L75.001	L00-L99	0	2299.99
A	female	18	1	L75.001	L00-L99	0	2303.63
A	male	18	1	L51.900	L00-L99	1	1609.1
A	male	18	1	L75.001	L00-L99	0	2172.23
A	male	18	3	B01.900	A00-B99	0	3344.71
A	female	18	14	M06.100	M00-M99	0	5207.2
A	female	18	1	L75.001	L00-L99	0	1782.68
A	female	18	1	L75.001	L00-L99	0	1940.53
A	male	18	1	L75.001	L00-L99	0	2166.1
A	female	18	1	L75.001	L00-L99	0	568
A	female	18	6	L50.900	L00-L99	1	3418.16
A	female	18	37	E32.001	E00-E90	1	62844.9
A	male	18	22	A86.x00	A00-B99	0	10995.7
A	male	18	9	R42.x00	R00-R99	1	7574.01
A	male	18	13	H91.200	H60-H95	1	7798.35
A	male	18	21	G04.801	G00-G99	1	38602.6
A	female	18	8	R55.x01	R00-R99	0	4053.57
A	female	18	10	G91.100	G00-G99	0	7409.48
A	female	18	32	G96.001	G00-G99	0	42292.5
A	female	18	2	E34.805	E00-E90	0	3304.24
A	female	18	41	I60.801	I00-I99	1	103732
A	male	18	13	N04.000	N00-N99	1	13396.3
A	male	18	12	N03.000	N00-N99	1	7750.39
A	male	18	4	N28.901	N00-N99	1	2883.46
A	male	18	1	N02.801	N00-N99	1	1932.3
A	male	18	11	N04.900	N00-N99	1	17910
A	female	18	7	D27.x00	C00-D48	0	12846.7
A	female	18	6	S64.400	S00-T98	0	8997.67
A	male	18	4	S66.300	S00-T98	0	8199.58
A	male	18	9	S64.300	S00-T98	1	13737.9
A	male	18	7	S61.800	S00-T98	0	10812
A	male	18	28	S67.801	S00-T98	1	40334.6
A	male	18	7	S61.000A	S00-T98	0	4303.4
A	male	18	6	S64.400	S00-T98	0	5473.73
A	female	18	3	D18.010	C00-D48	0	5083.73
A	male	18	16	S68.100	S00-T98	0	19965.7
A	male	18	18	T11.600	S00-T98	1	47513.1
A	male	18	13	S62.301	S00-T98	0	29451.6
A	male	18	5	S92.910	S00-T98	1	7946.31
A	male	18	1	R22.903	R00-R99	0	3434.18
A	male	18	4	D21.100	C00-D48	0	2491.63
A	male	18	3	S61.800	S00-T98	0	6440.54
A	male	18	38	T29.300	S00-T98	1	30766.4
A	male	18	6	S67.000	S00-T98	1	6725.41
A	male	18	8	S14.101	S00-T98	1	11659.4
A	male	18	37	K65.003	K00-K93	1	100658
A	male	18	10	D37.101	C00-D48	0	30933.3
A	female	18	7	D23.600	C00-D48	0	6738.42
A	female	18	5	K35.900	K00-K93	0	10029.9
A	female	18	3	K35.900	K00-K93	0	10490.2
A	male	18	18	K65.005	K00-K93	1	42718.5
A	male	18	2	K35.904	K00-K93	0	7959.67
A	female	18	3	K65.901	K00-K93	1	13720.3
A	male	18	3	D13.000	C00-D48	1	4064.59
A	male	18	8	K92.210	K00-K93	1	6798.51
A	male	18	5	K26.400	K00-K93	1	2206.24
A	male	18	9	K26.900	K00-K93	1	7965.03
A	male	18	5	K26.401	K00-K93	0	3729.37
A	female	18	3	R61.001	R00-R99	0	10415.9
A	male	18	7	J93.001	J00-J99	1	36544.9
A	male	18	19	J93.001	J00-J99	1	43113.9
A	male	18	6	J98.201	J00-J99	1	6699.04
A	female	18	3	R61.001	R00-R99	0	10169.4
A	female	18	4	R61.900	R00-R99	1	11217.9
A	female	18	2	R61.001	R00-R99	1	1233.12
A	male	18	11	J43.901	J00-J99	1	34347.8
A	male	18	7	J93.001	J00-J99	0	8509.97
A	male	18	4	J93.900	J00-J99	0	4263.56
A	male	18	1	J98.201	J00-J99	0	2248.69
A	male	18	3	J98.201	J00-J99	0	3417.21
A	male	18	12	I40.900	I00-I99	1	9756.36
A	male	18	3	I49.300	I00-I99	1	32062.5
A	male	18	8	Q21.102	Q00-Q99	1	23208.4
A	male	18	4	I15.900	I00-I99	1	3000.28
A	male	18	4	I47.110	I00-I99	0	2968.52
A	female	18	16	D61.903	D50-D89	1	52791
A	female	18	2	D61.905	D50-D89	0	2778.08
A	male	18	47	C91.000	C00-D48	1	164406
A	female	18	4	Z51.503	Z00-Z99	0	7631.65
A	male	18	8	Z51.800	Z00-Z99	1	3509.07
A	male	18	55	Z51.103	Z00-Z99	1	84050.5
A	male	18	34	Z51.103	Z00-Z99	1	76209.6
A	male	18	1	Z51.103	Z00-Z99	1	1399.79
A	male	18	23	Z94.802	Z00-Z99	1	86763.8
A	female	18	21	Z51.503	Z00-Z99	1	67884
A	male	18	3	H27.000	H00-H59	1	1979.25
A	male	18	4	K08.805	K00-K93	1	9106.89
A	female	18	4	L90.502	L00-L99	0	6199.24
A	female	18	4	Q36.904	Q00-Q99	0	3198.61
A	female	18	1	Z09.000	Z00-Z99	0	170.99
A	male	18	7	K08.805	K00-K93	1	10277.9
A	female	18	7	K08.805	K00-K93	0	9726.34
A	female	18	2	T81.022	S00-T98	0	12238.8
A	female	18	2	M95.001	M00-M99	1	856.12
A	female	18	6	K08.805	K00-K93	1	10776.5
A	female	18	61	C22.900	C00-D48	1	109273
A	male	18	5	Z08.000	Z00-Z99	0	4406.55
A	male	18	3	Z51.102	Z00-Z99	0	5367.29
A	male	18	4	Z51.102	Z00-Z99	0	4206.26
A	male	18	4	Z51.102	Z00-Z99	0	4514.31
A	male	18	4	Z51.102	Z00-Z99	0	6356.58
A	male	18	3	Z51.102	Z00-Z99	0	4209.69
A	male	18	3	Z51.102	Z00-Z99	0	5336.79
A	male	18	2	C92.400	C00-D48	1	15745.6
C	female	18	19	C18.001	C00-D48	0	53100.3
C	male	18	26	D75.809	D50-D89	1	121794
C	male	18	1	C91.000	C00-D48	0	3993.21
C	female	18	6	D69.004	D50-D89	0	4357.72
C	female	18	11	M23.308	M00-M99	0	13968.9
C	female	18	1	I49.900	I00-I99	1	45
C	female	18	7	D24.X00	C00-D48	0	7606.35
C	male	18	3	D61.900	D50-D89	0	3781.62
C	male	18	26	S82.801	S00-T98	0	59017.3
C	female	18	11	B02.700	A00-B99	0	7905.01
C	female	18	23	H91.200	H60-H95	0	19926.4
C	male	18	5	J15.902	J00-J99	0	4913.23
C	male	18	4	J03.903	J00-J99	1	2594.06
C	female	18	10	B26.901	A00-B99	1	5817.64
C	female	18	6	J15.902	J00-J99	0	3633.79
C	female	18	2	D24 02	C00-D48	0	4986.35
C	male	18	2	M67.401	M00-M99	0	4781.45
C	male	18	2	K22.601	K00-K93	0	1527.97
C	male	18	9	N62 04	N00-N99	0	8087.86
C	male	18	4	D61.900	D50-D89	1	5865.48
C	male	18	3	K35.901	K00-K93	0	13045.6
C	female	18	4	N60.201	N00-N99	0	9225.52
C	female	18	2	D24.X00	C00-D48	0	3873.6
C	female	18	2	D24.X00	C00-D48	0	3232.09
C	male	18	4	D61.900	D50-D89	0	4643.63
C	female	18	4	D24.X00	C00-D48	0	4790.6
C	male	18	14	C95.000	C00-D48	0	41051.1
C	male	18	42	C91.000	C00-D48	0	101307
C	female	18	24	O00.900	O00-O99	0	6949.12
C	male	18	3	K35.901	K00-K93	0	10895.3
C	male	18	19	Q21.100	Q00-Q99	0	59029.8
C	female	18	8	H91.200	H60-H95	0	8153.73
C	female	18	2	D24.X00	C00-D48	0	2726.73
C	female	18	4	D24.X00	C00-D48	0	8753.03
C	male	18	9	J15.902	J00-J99	0	4053.43
C	female	18	6	J15.902	J00-J99	0	3245.42
C	male	18	3	D61.900	D50-D89	0	5820.51
C	female	18	4	D24.X00	C00-D48	0
C	female	18	20	N70.905	N00-N99	0	24969.4
C	female	18	11	K25.900	K00-K93	1	6191.64
C	male	18	14	A18.306+	A00-B99	1	19322.9
C	female	18	13	C95.900	C00-D48	1	16727.6
C	male	18	6	S02.200	S00-T98	1	7032.29
C	female	18	3	F44.901	F00-F99	0	4102.98
C	male	18	2	K50.900	K00-K93	1	612.9
C	female	18	22	D69.004	D50-D89	1	18630.6
C	male	18	1	K50.900	K00-K93	1	253.25
C	male	18	4	D61.900	D50-D89	0	3978.18
C	female	18	28	S42.000	S00-T98	1
C	male	18	1	D61.900	D50-D89	0	5545.53
C	male	18	10	A15.601	A00-B99	0	6726.05
C	male	18	34	C91.901	C00-D48	0	62151
C	male	18	4	J93.001	J00-J99	0	3171.52
C	female	18	2	L75.001	L00-L99	0	662.12
C	female	18	3	O04.900	O00-O99	0	3678.86
C	male	18	4	K35.003	K00-K93	0	9292.11
C	male	18	2	J98.201	J00-J99	0	1998.04
C	female	18	4	I84.201	I00-I99	1	7911.93
C	female	18	11	S06.202	S00-T98	1	17894.6
C	female	18	4	O80.000	O00-O99	1	3814.31
C	male	18	7	I60.901	I00-I99	0	8752.89
C	male	18	4	S66.902	S00-T98	1	4301.26
C	male	18	5	R22.301	R00-R99	0	5925.76
C	male	18	7	S02.400	S00-T98	1	5179.21
C	female	18	6	O04.901	O00-O99	0	2846.83
C	female	18	4	O04.900	O00-O99	0	1834.45
C	male	18	7	T02.900	S00-T98	1	10665.3
C	female	18	20	S06.401	S00-T98	1	28578.6
C	female	18	14	O80.000	O00-O99	1	8582.59
C	male	18	10	J94.809	J00-J99	0	7042.44
C	male	18	2	J03.902	J00-J99	1	2542.31
C	female	18	3	O04.900	O00-O99	0	1041.04
C	male	18	2	R04.000	R00-R99	0	1962.8
C	female	18	5	S42.000	S00-T98	0	13392.7
C	male	18	5	K35.101	K00-K93	0	6535.78
C	male	18	1	C84.400	C00-D48	1	0
C	female	18	21	E23.607	E00-E90	0	43001.3
C	female	18	3	N64.803	N00-N99	0	965.95
C	male	18	31	C84.500	C00-D48	1	139347
C	male	18	25	C95.000	C00-D48	1	243193
C	male	18	7	G40.901	G00-G99	1	4156.09
C	female	18	11	S67.801	S00-T98	0	5767.33
C	male	18	6	E05.900	E00-E90	1
C	male	18	6	D69.005+	D50-D89	0	10669.5
C	male	18	4	M19.905	M00-M99	1	1816.26
C	female	18	1	O04.900	O00-O99	0	1546.93
C	female	18	3	D24 02	C00-D48	0	4781.45
C	male	18	4	N47.X00	N00-N99	1	6446.62
C	female	18	3	O04.901	O00-O99	0	1664.48
C	male	18	18	S72.300	S00-T98	1	33359
C	female	18	4	O04.900	O00-O99	0	1217.5
C	female	18	4	O04.901	O00-O99	0	1953.05
C	female	18	4	D24.X00	C00-D48	0	4995.3
C	male	18	8	J15.902	J00-J99	1	7626.83
C	female	18	1	F95.901	F00-F99	0	772.78
C	male	18	3	E87.602	E00-E90	0	1850.04
C	male	18	7	B18.107	A00-B99	1	4983.77
C	female	18	3	D24.X00	C00-D48	0	5294.41
C	male	18	6	J15.902	J00-J99	0	7114.01
C	female	18	5	G40.901	G00-G99	0	3961.67
C	female	18	17	S82.801	S00-T98	0	27111.5
C	female	18	3	O04.901	O00-O99	1	4627.14
C	female	18	2	O06.905	O00-O99	0	1424.68
C	male	18	11	J15.902	J00-J99	0	6651.71
C	male	18	13	S82.801	S00-T98	1	15050.3
C	male	18	5	K35.904	K00-K93	0	10678.6
C	female	18	4	O80.000	O00-O99	1	5124.11
C	male	18	1	S52.201	S00-T98	1	0
C	female	18	2	N10.X02	N00-N99	1	3348.99
C	male	18	8	J15.902	J00-J99	0	6521.23
C	female	18	3	O04.900	O00-O99	0	1429.06
C	female	18	10	E11.900	E00-E90	1	5339.16
C	male	18	1	Q85.903	Q00-Q99	0	834.78
C	female	18	1	O04.900	O00-O99	0	1871.16
C	female	18	7	A04.903	A00-B99	1	5118.66
C	male	18	10	J15.902	J00-J99	0	9764.31
C	male	18	6	B01.900	A00-B99	1	3060.26
C	male	18	5	S62.301	S00-T98	1	24257.9
C	female	18	4	O36.302	O00-O99	1	4461.61
C	female	18	6	N83.102	N00-N99	1	5579.69
C	female	18	6	R51.X00	R00-R99	0	6813.77
C	female	18	20	S37.002	S00-T98	0	9851.97
C	female	18	1	O04.900	O00-O99	0	1957.52
C	female	18	14	K22.104	K00-K93	1	10007.5
C	male	18	5	J93.101	J00-J99	0	3878.71
C	female	18	3	O42.000	O00-O99	1	4590.41
C	male	18	6	S83.000	S00-T98	1	4278.21
C	female	18	19	S82.801	S00-T98	0	37991.3
C	female	18	5	B01.900	A00-B99	0	2737.98
C	male	18	2	S01.001	S00-T98	1	2481.16
C	female	18	5	K35.901	K00-K93	0	9207.78
C	male	18	11	J15.902	J00-J99	0	6349.5
C	male	18	7	B01.900	A00-B99	0	4427.94
C	female	18	7	B01.900	A00-B99	0	4382.69
C	female	18	4	O04.901	O00-O99	0	2750.2
C	female	18	7	S42.301	S00-T98	0	24413.7
C	female	18	1	S82.201	S00-T98	0	1752.17
C	male	18	4	D61.900	D50-D89	0	10216.9
C	male	18	1	S62.301	S00-T98	0	706.63
C	male	18	24	C85.900	C00-D48	1	121326
C	male	18	27	C91.000	C00-D48	0	54358.5
C	male	18	15	K31.502	K00-K93	1	16116.3
C	female	18	3	D24.X00	C00-D48	0	5105.56
C	male	18	9	I10.X03	I00-I99	1	4238.89
C	female	18	4	D24.X00	C00-D48	0	8257.58
C	male	18	63	C91.000	C00-D48	1	438521
C	male	18	5	A16.500	A00-B99	1
C	female	18	2	H61.105	H60-H95	0	4384.76
C	female	18	9	D24.X00	C00-D48	0	7075.05
C	female	18	4	D24.X00	C00-D48	0	4854.57
C	female	18	4	D24.X00	C00-D48	0	4172.13
C	female	18	3	E28.200	E00-E90	0	2203.29
C	female	18	2	N63.X00	N00-N99	0
C	female	18	1	G40.901	G00-G99	0	75
C	male	18	34	C85.900	C00-D48	0	144372
C	male	18	5	K61.001	K00-K93	0	6644.77
C	female	18	14	N61.X04	N00-N99	0	5014.19
C	female	18	17	D50.900	D50-D89	1	9859.56
C	female	18	19	S83.201	S00-T98	1	76642.3
C	female	18	308	D24.X00	C00-D48	0	4708.79
C	male	18	1	C83.801	C00-D48	1	36030.6
C	male	18	1	C85.900	C00-D48	1	37923.5
C	male	18	7	B02.900	A00-B99	1	5776.5
C	male	18	7	J93.001	J00-J99	1	28035.7
C	male	18	7	J93.001	J00-J99	0	4705.66
C	male	18	4	J93.001	J00-J99	1
C	female	18	6	M87.802	M00-M99	1	12974.5
C	male	18	11	J15.902	J00-J99	1	6323.7
C	female	18	11	K57.305	K00-K93	1	12621.9
C	female	18	5	K35.905	K00-K93	0	11769.4
C	male	18	5	J15.902	J00-J99	0	2562.33
C	male	18	7	S00.401	S00-T98	0	6416.48
C	male	18	6	J93.900	J00-J99	0	3330.14
C	female	18	5	K35.904	K00-K93	0	9917.17
C	male	18	10	J93.001	J00-J99	1	21784.7
C	female	18	3	D14.000	C00-D48	0	9194.14
C	male	18	8	K85.900	K00-K93	0	20241.3
C	male	18	6	J69.001	J00-J99	0	5579.58
C	female	18	5	E10.900	E00-E90	1	4687.76
C	male	18	3	K35.904	K00-K93	0	8937.02
C	female	18	5	J15.902	J00-J99	0	5568.51
C	female	18	1	O04.900	O00-O99	0	1802.19
C	male	18	4	K35.900	K00-K93	0	9684.5
C	female	18	5	B01.900	A00-B99	0	2065.79
C	female	18	9	J15.902	J00-J99	0	5004.26
C	male	18	5	K35.904	K00-K93	0	11448.4
C	male	18	7	K35.904	K00-K93	0	7311.47
C	female	18	3	K35.904	K00-K93	0	5657.1
C	male	18	1	G40.901	G00-G99	0
C	male	18	5	I49.900	I00-I99	1	19277.7
C	male	18	2	I88.900	I00-I99	0	4179.95
C	female	18	10	M87.802	M00-M99	1	15918.2
C	male	18	8	I49.900	I00-I99	0	4294.93
C	female	18	4	D24.X00	C00-D48	0	8875.22
C	female	18	25	A86.X00	A00-B99	1	20573.1
C	female	18	2	K22.205	K00-K93	0	5902.38
C	female	18	1	Z85.701	Z00-Z99	0	1920.22
C	female	18	6	J36.X00	J00-J99	0	4117.27
C	male	18	1	C91.901	C00-D48	1
C	female	18	4	J35.000	J00-J99	0	6916.41
C	male	18	20	D47.0	C00-D48	1	19709.3
C	female	18	5	O08.803	O00-O99	1	10182.9
C	male	18	10	S37.000	S00-T98	0	12535.3
C	male	18	7	K27.900	K00-K93	0	6490.96
C	male	18	10	M22.201	M00-M99	0	15093.9
C	male	18	6	R93.203	R00-R99	0
C	male	18	5	K26.900	K00-K93	0	5208.29
C	male	18	15	S52.500	S00-T98	1	26734
C	female	18	5	O04.901	O00-O99	0	2356.95
C	female	18	1	O04.900	O00-O99	0	1444.01
C	female	18	1	O04.900	O00-O99	0	1672.25
C	female	18	1	O04.900	O00-O99	0	1603.61
C	female	18	8	S06.202	S00-T98	1	9687.64
C	female	18	3	O06.905	O00-O99	0	1193.7
C	male	18	5	L05.900	L00-L99	0	9336.25
C	female	18	1	R10.400	R00-R99	1	475.8
C	female	18	6	O41.001	O00-O99	1	9137.95
C	male	18	6	K35.000	K00-K93	0	10116.2
C	male	18	4	J93.001	J00-J99	1	2699.7
C	male	18	10	S82.000	S00-T98	0	7524.82
C	male	18	5	J15.902	J00-J99	1	4002.36
C	female	18	9	J15.902	J00-J99	0	6892.44
C	female	18	1	O80.000	O00-O99	1	1577.85
C	male	18	8	J15.902	J00-J99	0	6105.92
C	female	18	1	O04.900	O00-O99	0	2133.82
C	female	18	1	O04.900	O00-O99	0	1855.3
C	female	18	2	G40.901	G00-G99	0	2958.81
C	female	18	1	O04.900	O00-O99	0	1873.62
C	female	18	1	O04.900	O00-O99	0	1869.62
C	female	18	9	O00.100	O00-O99	0	2126.61
C	female	18	6	J15.902	J00-J99	0	5335.31
C	female	18	1	O04.900	O00-O99	0	2072.26
C	male	18	1	R06.003	R00-R99	1	2733.53
C	male	18	6	J93.001	J00-J99	0	3971.63
C	male	18	4	J93.001	J00-J99	0	3382.28
C	male	18	8	D61.900	D50-D89	0	12780.1
C	male	18	14	J15.902	J00-J99	0	9311.24
C	female	18	19	K35.003	K00-K93	1	18634.3
C	female	18	4	O00.104	O00-O99	0	8799.39
C	female	18	1	O04.900	O00-O99	0	1949.2
A	male	18	5	Z47.001	Z00-Z99	0	6918.12
A	female	18	4	D18.015	C00-D48	0	5179.46
A	male	18	13	M24.600	M00-M99	0	16360.5
A	male	18	4	K11.600	K00-K93	0	6959.77
A	male	18	13	S02.600	S00-T98	0	40539.1
A	male	18	9	Q18.002	Q00-Q99	0	9270.35
A	male	18	4	K09.808	K00-K93	0	5303.72
A	male	18	2	R22.903	R00-R99	0	985.3
A	male	18	8	L02.902	L00-L99	1	5486.12
A	male	18	23	S36.102	S00-T98	1	12495.5
A	female	18	40	G82.200	G00-G99	1	5990.37
A	female	18	44	G81.900	G00-G99	1	8062.69
A	female	18	43	G82.200	G00-G99	1	2835.57
A	female	18	25	G81.900	G00-G99	1	2186.37
A	male	18	40	G82.200	G00-G99	1	3851.54
A	male	18	38	G82.200	G00-G99	1	5031.54
A	male	18	7	K35.900	K00-K93	0	4332.07
A	male	18	35	G82.200	G00-G99	1	3263.68
B	female	18	3	M32.900	M00-M99	1	10495.3
B	female	18	12	O26.606	O00-O99	1	2819.76
B	male	18	5	K35.901	K00-K93	0	3450.33
B	male	18	7	Z47.003	Z00-Z99	0	2864.08
B	male	18	7	I45.600	I00-I99	1	2067.79
B	female	18	4	D24.x00	C00-D48	0	4790.39
B	female	18	27	M32.900	M00-M99	1	4388.98
B	male	18	5	J93.901	J00-J99	0	1032.28
B	male	18	4	J98.201	J00-J99	1	1428.91
B	female	18	8	O04.907	O00-O99	1	557.51
B	female	18	8	N83.203	N00-N99	0	3054.9
B	female	18	3	Z47.003	Z00-Z99	0	714.74
B	female	18	53	S81.000	S00-T98	0	4127.46
B	female	18	3	M32.900	M00-M99	1	1240.11
B	female	18	5	O01.101	O00-O99	0	451.09
B	female	18	14	M53.203	M00-M99	1	6534.53
B	male	18	41	S72.901	S00-T98	1	31608.5
B	male	18	1	H04.801	H00-H59	1	337.45
B	female	18	18	K80.001	K00-K93	1	13279.9
B	male	18	5	N47.002	N00-N99	1	5589.48
B	male	18	8	S09.905	S00-T98	1	7152.98
B	female	18	2	M32.900	M00-M99	1	1105.72
B	female	18	1	R50.900	R00-R99	0	617.42
B	male	18	7	Z47.003	Z00-Z99	0	2340.49
B	female	18	7	O82.000	O00-O99	0	2356.99
B	female	18	3	Z34.901	Z00-Z99	0	7.68
B	male	18	4	N28.101	N00-N99	0	4905.68
B	female	18	2	N39.001	N00-N99	0	214.68
B	male	18	18	S82.201	S00-T98	0	6879.12
B	female	18	8	O82.000	O00-O99	1	2881.71
B	female	18	16	Z47.003	Z00-Z99	0	3917.65
B	female	18	14	S82.803	S00-T98	0	3920.49
B	female	18	16	E10.900	E00-E90	1	4084.46
B	female	18	5	K35.902	K00-K93	0	3059.25
B	female	18	5	O04.900	O00-O99	0	574.29
B	male	18	1	N47.002	N00-N99	0	263.2
B	female	18	4	N13.202	N00-N99	0	222.41
B	male	18	2	M32.900	M00-M99	0	5248.22
B	male	18	3	N44.001	N00-N99	1	1111.06
B	male	18	37	S81.700	S00-T98	1	13704.1
B	male	18	11	S09.905	S00-T98	1	3666.28
B	male	18	5	K27.902	K00-K93	1	2846.17
B	male	18	10	K66.102	K00-K93	0	7334.34
B	male	18	8	J18.900	J00-J99	0	3202.23
B	female	18	8	N89.805	N00-N99	1	1342.91
B	female	18	1	O99.005	O00-O99	0	802.85
B	male	18	17	M84.091	M00-M99	0	5435.35
B	male	18	87	B91.x00	A00-B99	0	6664.62
B	female	18	3	K35.902	K00-K93	1	4662.35
B	female	18	7	Z33.x00	Z00-Z99	1	369.52
B	male	18	2	F52.202	F00-F99	0	995.13
B	female	18	5	O80.001	O00-O99	1	3218.15
B	male	18	2	N41.101	N00-N99	1	1750.6
B	male	18	6	M32.900	M00-M99	0	6587.95
B	female	18	13	S60.251	S00-T98	1	7873.72
B	male	18	8	J93.101	J00-J99	0	3227.12
B	male	18	3	M32.100+	M00-M99	1	5897.93
B	male	18	7	N48.811	N00-N99	0	7759.34
A	male	19	16	C92.400	C00-D48	1	97912
A	female	19	2	O60.100	O00-O99	1	2648.77
A	female	19	1	O04.900	O00-O99	0	777.47
A	female	19	1	O04.900	O00-O99	0	1355.3
A	female	19	1	O04.900	O00-O99	0	822.22
A	female	19	4	O80.000	O00-O99	1	3703.35
A	female	19	3	O04.901	O00-O99	0	750.63
A	female	19	1	O04.901	O00-O99	0	1355.3
A	female	19	1	O04.900	O00-O99	0	991.22
A	female	19	1	O04.900	O00-O99	0	1356.63
A	female	19	1	O04.900	O00-O99	0	659.2
A	female	19	7	N83.201	N00-N99	1	13145.3
A	female	19	9	O00.900	O00-O99	0	952.55
A	female	19	1	O04.900	O00-O99	0	754.22
A	female	19	1	O04.900	O00-O99	0	1354.18
A	female	19	5	O00.900	O00-O99	0	1036.7
A	female	19	1	O04.900	O00-O99	0	754.22
A	female	19	1	O04.900	O00-O99	0	1346.18
A	female	19	1	O04.900	O00-O99	0	822.22
A	female	19	1	O04.900	O00-O99	0	864.22
A	female	19	1	O04.900	O00-O99	0	754.22
A	female	19	12	O99.802	O00-O99	1	3513.74
A	female	19	1	O04.900	O00-O99	0	753.66
A	female	19	1	O04.900	O00-O99	0	918.89
A	female	19	2	O06.400	O00-O99	0	1375.61
A	female	19	1	O04.900	O00-O99	0	751.64
A	female	19	1	O04.900	O00-O99	0	1344.48
A	female	19	1	O04.900	O00-O99	0	651.61
A	female	19	1	O04.900	O00-O99	0	753.66
A	female	19	1	O04.900	O00-O99	0	751.64
A	female	19	4	O42.900	O00-O99	1	4487.55
A	female	19	1	O04.900	O00-O99	0	1344.48
A	female	19	1	O06.900	O00-O99	0	712.96
A	female	19	1	O04.900	O00-O99	0	1338.84
A	female	19	4	O42.900	O00-O99	1	7709.68
A	female	19	1	O04.900	O00-O99	0	1303.48
A	female	19	1	O04.900	O00-O99	0	710.94
A	female	19	1	O03.901	O00-O99	0	1617.09
A	female	19	1	O04.900	O00-O99	0	1303.48
A	female	19	1	O04.900	O00-O99	0	833.66
A	female	19	1	O04.900	O00-O99	0	660.66
A	female	19	1	O04.900	O00-O99	0	753.66
A	female	19	1	O04.900	O00-O99	0	753.66
A	female	19	3	N75.100	N00-N99	1	1086.19
A	female	19	13	O04.901	O00-O99	0	3120.8
A	female	19	1	O04.900	O00-O99	0	1316.92
A	female	19	1	O04.900	O00-O99	0	746.96
A	female	19	1	O04.900	O00-O99	0	1316.92
A	female	19	1	O04.900	O00-O99	0	1319.53
A	female	19	1	O04.900	O00-O99	0	845.66
A	female	19	1	O04.900	O00-O99	0	787.66
A	female	19	1	O04.900	O00-O99	0	746.96
A	female	19	1	O04.900	O00-O99	0	636.96
A	female	19	3	O04.900	O00-O99	0	836.96
A	female	19	1	O04.900	O00-O99	0	1339.53
A	female	19	1	O04.401	O00-O99	0	790.03
A	female	19	3	O42.900	O00-O99	1	3270.96
A	female	19	1	O04.900	O00-O99	0	766.96
A	female	19	1	O04.900	O00-O99	0	766.96
A	female	19	1	O04.900	O00-O99	0	1336.92
A	female	19	3	O36.302	O00-O99	1	4214.19
A	male	19	9	H66.900	H60-H95	0	8651.56
A	female	19	8	H60.400	H60-H95	0	6606.32
A	female	19	1	J32.900	J00-J99	1	1110.8
A	female	19	8	J38.715	J00-J99	0	9652.5
A	female	19	18	M32.900	M00-M99	1	14000.7
A	female	19	6	Z51.805	Z00-Z99	1	5003.77
A	female	19	3	Z51.900	Z00-Z99	1	2374.54
A	male	19	1	Z51.900	Z00-Z99	1	2553.56
A	male	19	1	Z51.900	Z00-Z99	1	519.55
A	male	19	6	M45.x00	M00-M99	0	4465.04
A	male	19	1	Z51.900	Z00-Z99	1	608.98
A	female	19	8	Z51.900	Z00-Z99	1	4080.25
A	male	19	1	Z51.900	Z00-Z99	1	825.89
A	female	19	7	M32.900	M00-M99	1	5164.17
A	male	19	1	Z51.900	Z00-Z99	1	533.33
A	male	19	1	Z51.900	Z00-Z99	1	468.96
A	female	19	1	O04.900	O00-O99	0	932.07
A	female	19	1	O04.900	O00-O99	0	839.22
A	female	19	1	O04.900	O00-O99	0	839.22
A	female	19	1	O06.900	O00-O99	0	933.87
A	female	19	1	O06.900	O00-O99	0	946.87
A	female	19	1	O06.900	O00-O99	0	1299.6
A	female	19	2	O00.900	O00-O99	0	322.3
A	female	19	1	O04.900	O00-O99	0	886.97
A	female	19	1	O06.400	O00-O99	0	1182.6
A	female	19	1	O04.900	O00-O99	0	1552.5
A	female	19	1	O04.900	O00-O99	0	890.22
A	female	19	1	O04.900	O00-O99	0	1463
A	female	19	1	O04.900	O00-O99	0	1008.42
A	female	19	1	O04.900	O00-O99	0	886.52
A	female	19	1	O04.900	O00-O99	0	1156.82
A	female	19	12	D28.200	C00-D48	1	16652.5
A	female	19	1	O04.900	O00-O99	0	990.13
A	female	19	1	O04.900	O00-O99	0	991.93
A	female	19	1	O04.900	O00-O99	0	1418.38
A	female	19	1	O04.900	O00-O99	0	1396.48
A	female	19	1	O04.900	O00-O99	0	1021.17
A	female	19	1	O04.900	O00-O99	1	1614.57
A	female	19	1	O04.900	O00-O99	0	887.42
A	female	19	6	O00.105	O00-O99	1	13318.1
A	female	19	9	D27.x00	C00-D48	1	13279.7
A	female	19	1	O04.900	O00-O99	0	1418.38
A	female	19	1	O04.900	O00-O99	0	1614.53
A	female	19	1	O04.900	O00-O99	0	1416.68
A	female	19	1	O04.900	O00-O99	0	1416.68
A	female	19	1	O04.900	O00-O99	0	1416.68
A	female	19	1	O04.900	O00-O99	0	1597.3
A	female	19	1	O04.900	O00-O99	0	1416.13
A	female	19	1	O04.900	O00-O99	0	1416.13
A	female	19	1	T83.303	S00-T98	0	2268.76
A	female	19	1	O04.900	O00-O99	0	1416.13
A	female	19	6	N93.901	N00-N99	1	4005.87
A	female	19	9	O01.900	O00-O99	0	4396.15
A	female	19	7	D27.x00	C00-D48	0	11604.8
A	female	19	1	O04.900	O00-O99	0	1391.68
A	female	19	1	O04.900	O00-O99	0	1398.68
A	female	19	1	O04.900	O00-O99	0	1409.41
A	female	19	1	O04.900	O00-O99	0	1407.07
A	female	19	1	O04.900	O00-O99	0	1401.68
A	female	19	1	O04.900	O00-O99	0	939.68
A	female	19	1	O04.900	O00-O99	0	1403.07
A	female	19	1	O04.900	O00-O99	0	1402.57
A	female	19	1	O04.900	O00-O99	0	1402.57
A	female	19	1	O04.900	O00-O99	0	1418.07
A	female	19	3	N83.101	N00-N99	0	1279.09
A	female	19	1	O06.900	O00-O99	0	1418.07
A	female	19	1	O06.900	O00-O99	0	1419.57
A	female	19	1	O06.900	O00-O99	0	1416.07
A	female	19	1	O04.900	O00-O99	0	1418.07
A	female	19	1	O04.900	O00-O99	0	1418.07
A	female	19	1	O04.900	O00-O99	0	1418.07
A	female	19	1	O04.900	O00-O99	0	1418.07
A	female	19	1	O04.900	O00-O99	0	1418.07
A	female	19	1	O04.900	O00-O99	0	1418.07
A	female	19	1	O04.900	O00-O99	0	1416.07
A	female	19	8	D27.x00	C00-D48	0	13275.8
A	female	19	1	O04.900	O00-O99	0	1417.31
A	female	19	2	O21.001	O00-O99	0	2047.15
A	female	19	1	O04.900	O00-O99	0	1415.81
A	female	19	1	O06.900	O00-O99	0	1418.07
A	female	19	1	O04.900	O00-O99	0	1418.07
A	female	19	4	N89.805	N00-N99	0	643.11
A	female	19	1	O04.900	O00-O99	0	1634.07
A	female	19	1	O04.900	O00-O99	0	1634.07
A	female	19	1	O04.900	O00-O99	0	1418.68
A	female	19	1	O06.900	O00-O99	0	1634.07
A	female	19	12	D39.203	C00-D48	1	7926.65
A	female	19	2	O01.900	O00-O99	0	2314.94
A	female	19	1	O06.900	O00-O99	0	680.87
A	female	19	1	Z51.800	Z00-Z99	1	688.15
A	female	19	1	Z33.X00	Z00-Z99	0	89
A	female	19	1	Z51.800	Z00-Z99	1	442
A	male	19	6	K36.x02	K00-K93	0	15433.1
A	male	19	2	L72.105	L00-L99	0	2291.42
A	male	19	7	E66.900	E00-E90	0	64636.5
A	female	19	4	K35.900	K00-K93	0	10876.4
A	female	19	2	D24.x00	C00-D48	0	5849.92
A	female	19	4	D24.x00	C00-D48	0	6039.9
A	female	19	7	E66.900	E00-E90	0	48993.5
A	male	19	4	K65.000	K00-K93	0	4747.46
A	female	19	4	K35.907	K00-K93	0	14385.4
A	male	19	2	E80.400	E00-E90	0	948.3
A	female	19	1	A16.200	A00-B99	1	3933.92
A	female	19	7	G04.904	G00-G99	1	4765.63
A	male	19	1	B18.101	A00-B99	0	2871.35
A	female	19	15	O65.401	O00-O99	1	16915.5
A	male	19	7	I84.201	I00-I99	0	10064.3
A	male	19	10	K62.300	K00-K93	0	18640.2
A	male	19	12	K61.001	K00-K93	1	11271.6
A	male	19	8	L05.900	L00-L99	0	7224.25
A	male	19	8	K60.300	K00-K93	1	9849.87
A	male	19	5	I84.201	I00-I99	0	9289.02
A	male	19	4	K61.001	K00-K93	0	4684.85
A	female	19	7	K63.500	K00-K93	0	6096.79
A	female	19	32	S83.500	S00-T98	0	49098.1
A	male	19	14	S12.900	S00-T98	0	4719.43
A	male	19	11	M51.202	M00-M99	0	25097.1
A	female	19	6	M23.001	M00-M99	1	14999.1
A	male	19	8	S83.500	S00-T98	1	39986.1
A	male	19	3	S27.910	S00-T98	0	7821.97
A	male	19	1	S43.000	S00-T98	1	59
A	female	19	19	S93.401	S00-T98	0	27798.7
A	male	19	14	S83.500	S00-T98	0	32724.4
A	male	19	17	S92.000	S00-T98	1	54597.7
A	male	19	11	S83.500	S00-T98	0	24338.8
A	male	19	2	M23.213	M00-M99	1	767.62
A	male	19	13	S93.401	S00-T98	0	39327.6
A	female	19	9	M23.213	M00-M99	0	13254.2
A	female	19	12	S83.201	S00-T98	1	47167
A	male	19	6	M51.202	M00-M99	0	24239.1
A	female	19	5	Z47.001	Z00-Z99	0	7381.05
A	male	19	10	S42.000	S00-T98	0	17545.5
A	female	19	6	S62.301	S00-T98	0	13341.5
A	male	19	12	S76.100	S00-T98	0	22618.8
A	female	19	8	S83.500	S00-T98	1	38623.2
A	male	19	9	J18.900	J00-J99	1	7442.23
A	female	19	17	J15.903	J00-J99	1	68239
A	male	19	3	J47.x00	J00-J99	1	1307.84
A	female	19	4	D24.x00	C00-D48	0	8616.58
A	male	19	6	N62.x02	N00-N99	0	8007.33
A	female	19	2	D24.x00	C00-D48	0	6378.6
A	female	19	4	D24.x00	C00-D48	0	7306.67
A	female	19	5	D24.x00	C00-D48	0	8058.96
A	female	19	8	E04.902	E00-E90	0	14469.4
A	female	19	6	D24.x00	C00-D48	0	8063.03
A	female	19	2	D24.x00	C00-D48	0	6709.84
A	female	19	8	D24.x00	C00-D48	0	7380.6
A	female	19	4	D24.x00	C00-D48	0	6332.22
A	female	19	5	D24.x00	C00-D48	0	7280.61
A	female	19	3	D24.x00	C00-D48	0	11175.6
A	female	19	6	D24.x00	C00-D48	0	5891.78
A	male	19	8	S19.900	S00-T98	0	24255.7
A	male	19	6	N62.x02	N00-N99	0	9378.44
A	female	19	34	G82.500	G00-G99	1	58557.3
A	female	19	29	G82.500	G00-G99	1	31620
A	female	19	22	G82.500	G00-G99	1	17989.3
A	female	19	34	G82.502	G00-G99	1	41767
A	female	19	21	G82.200	G00-G99	1	23814.6
A	male	19	3	I86.101	I00-I99	0	9436.11
A	male	19	4	I86.101	I00-I99	0	8467.54
A	female	19	7	N36.806	N00-N99	0	5442.87
A	female	19	17	N36.806	N00-N99	0	13819.1
A	male	19	4	I86.101	I00-I99	0	7932.21
A	male	19	10	N28.901	N00-N99	1	30503.4
A	male	19	4	K40.901	K00-K93	0	17182.2
A	male	19	5	N13.202	N00-N99	0	11988.4
A	male	19	6	A63.002	A00-B99	0	9498.05
A	female	19	13	N13.203	N00-N99	1	27914.2
A	male	19	4	I86.101	I00-I99	0	5604.22
A	male	19	6	I86.101	I00-I99	1	9996.74
A	male	19	5	N36.806	N00-N99	0	7577.16
A	male	19	2	I86.101	I00-I99	0	1737.12
A	male	19	5	I86.101	I00-I99	0	11658.4
A	male	19	2	I86.101	I00-I99	0	8277.02
A	male	19	25	Q64.700	Q00-Q99	1	24323.2
A	male	19	4	I86.101	I00-I99	0	14817.5
A	female	19	6	N13.202	N00-N99	0	21464
A	female	19	4	E10.100	E00-E90	1	4474.82
A	female	19	6	E10.900	E00-E90	0	2117.3
A	female	19	2	E05.900	E00-E90	1	1603.57
A	male	19	4	E10.900	E00-E90	0	3837.84
A	male	19	6	E05.900	E00-E90	1	2784.15
A	female	19	8	E05.900	E00-E90	1	3628.07
A	female	19	6	E05.900	E00-E90	1	2873.86
A	female	19	5	E05.002+	E00-E90	0	2340.25
A	female	19	1	L75.001	L00-L99	1	760.35
A	female	19	1	L75.001	L00-L99	0	2351.59
A	female	19	2	L53.000	L00-L99	0	2721.37
A	female	19	1	L75.001	L00-L99	0	1907.16
A	female	19	4	A46.x00	A00-B99	0	907.76
A	female	19	12	M06.100	M00-M99	1	5343.07
A	female	19	1	L75.001	L00-L99	0	1706.85
A	male	19	13	A87.900	A00-B99	0	8674.47
A	male	19	3	G06.006	G00-G99	1	7741.32
A	male	19	15	Z42.001	Z00-Z99	0	39070.2
A	female	19	22	R90.000	R00-R99	0	17501.3
A	female	19	4	R90.000	R00-R99	1	7450.05
A	female	19	6	I67.106	I00-I99	0	5185.81
A	male	19	14	G93.001	G00-G99	0	37895.9
A	male	19	4	N03.900	N00-N99	0	5922.19
A	male	19	16	N18.001	N00-N99	1	19082.9
A	male	19	5	Z51.805	Z00-Z99	1	2748.73
A	male	19	4	N18.803	N00-N99	1	2914.44
A	male	19	7	N04.900	N00-N99	1	8560.6
A	male	19	2	N03.900	N00-N99	0	2330.47
A	male	19	16	N04.900	N00-N99	0	13628.7
A	female	19	19	N17.803	N00-N99	1	32308.9
A	female	19	3	N83.101	N00-N99	0	918.77
A	female	19	5	O34.806	O00-O99	1	1561.82
A	female	19	2	O00.201	O00-O99	0	7919.91
A	male	19	9	S62.601	S00-T98	1	10333.6
A	male	19	8	S62.601	S00-T98	1	13456.7
A	male	19	4	S66.300	S00-T98	0	4244.7
A	male	19	16	S68.100	S00-T98	1	22294
A	male	19	8	S68.100	S00-T98	0	10161.5
A	male	19	7	S62.601	S00-T98	1	9425.58
A	female	19	30	S68.400	S00-T98	1	40410.3
A	female	19	4	M67.400	M00-M99	0	4093.06
A	female	19	4	S01.900	S00-T98	1	4653.9
A	male	19	10	Z47.001	Z00-Z99	0	10293.5
A	female	19	4	S64.400	S00-T98	0	6089.89
A	male	19	11	S63.000	S00-T98	1	12964.9
A	male	19	10	S64.400	S00-T98	1	16837.8
A	male	19	6	S61.100	S00-T98	1	7435.85
A	male	19	9	S66.300	S00-T98	0	11783.4
A	male	19	10	L03.003	L00-L99	0	7490.23
A	female	19	3	S66.000	S00-T98	0	6789.97
A	male	19	9	S62.601	S00-T98	1	11186.3
A	male	19	6	S67.001	S00-T98	1	6185.26
A	female	19	2	S61.100	S00-T98	0	1668.54
A	female	19	6	T14.601	S00-T98	0	8118.19
A	male	19	9	S68.100	S00-T98	0	10591.6
A	female	19	11	S62.301	S00-T98	0	21055.4
A	male	19	5	K35.905	K00-K93	0	13172.3
A	female	19	4	K35.901	K00-K93	0	13094.5
A	female	19	7	K65.003	K00-K93	1	16399.1
A	male	19	5	K35.901	K00-K93	0	16748.3
A	male	19	5	K35.900	K00-K93	0	10686.5
A	male	19	12	C91.000	C00-D48	1	42078.9
A	female	19	2	K92.208	K00-K93	0	2267.42
A	male	19	2	D13.101	C00-D48	1	2689.63
A	male	19	4	D12.600	C00-D48	1	5542.45
A	male	19	4	K85.900	K00-K93	1	6916.66
A	male	19	1	R61.001	R00-R99	1	1193.17
A	male	19	6	J43.902	J00-J99	0	27896.5
A	female	19	6	R61.001	R00-R99	0	12349.9
A	female	19	19	G70.003	G00-G99	1	27181
A	female	19	3	R61.001	R00-R99	0	10060.6
A	male	19	10	J43.901	J00-J99	1	37001
A	male	19	12	R61.001	R00-R99	0	11476.9
A	female	19	2	R61.001	R00-R99	0	10245.1
A	female	19	2	R61.001	R00-R99	0	9549.28
A	male	19	4	R61.001	R00-R99	0	10986.4
A	female	19	4	I45.600	I00-I99	1	41964.3
A	male	19	6	I21.900	I00-I99	1	8656.13
A	female	19	10	I51.400	I00-I99	1	6969.35
A	male	19	1	Z94.802	Z00-Z99	1	4679.71
A	male	19	29	C85.900	C00-D48	1	216780
A	male	19	1	Z51.800	Z00-Z99	1	5055.77
A	male	19	1	Z51.800	Z00-Z99	1	4804.07
A	male	19	1	Z51.800	Z00-Z99	1	4200.4
A	female	19	15	C92.000	C00-D48	1	17595.8
A	male	19	65	Z51.103	Z00-Z99	1	194985
A	male	19	1	Z94.802	Z00-Z99	1	4687.25
A	male	19	1	Z94.802	Z00-Z99	1	5220.32
A	female	19	5	Z51.103	Z00-Z99	0	4678.75
A	male	19	1	Z94.802	Z00-Z99	1	3167.2
A	female	19	2	Z51.103	Z00-Z99	0	2231.42
A	male	19	1	Z51.800	Z00-Z99	1	864.35
A	male	19	3	Z51.503	Z00-Z99	1	4635.53
A	male	19	1	Z94.802	Z00-Z99	1	2360.92
A	male	19	1	Z94.802	Z00-Z99	1	2291.17
A	male	19	1	Z94.802	Z00-Z99	1	3033.96
A	male	19	1	Z94.802	Z00-Z99	1	1803.18
A	male	19	5	T60.401	S00-T98	1	926.95
A	male	19	1	Z94.802	Z00-Z99	1	1724.08
A	male	19	3	Z51.503	Z00-Z99	1	1863.53
A	male	19	1	Z51.800	Z00-Z99	1	2183.12
A	male	19	1	Z51.800	Z00-Z99	1	800
A	male	19	1	Z94.802	Z00-Z99	1	5583.01
A	male	19	37	C94.001	C00-D48	1	95740.5
A	male	19	13	K26.401	K00-K93	1	42735.1
A	male	19	24	C92.000	C00-D48	0	31648.5
A	male	19	7	L04.002	L00-L99	1	7776.03
A	male	19	22	Z51.103	Z00-Z99	0	18941.3
A	male	19	28	C91.000	C00-D48	1	79843.2
A	male	19	1	Z94.802	Z00-Z99	1	2642.37
A	male	19	1	Z94.802	Z00-Z99	1	4432.22
A	male	19	23	Z51.103	Z00-Z99	1	34834.5
A	female	19	3	H50.400	H00-H59	1	4695.01
A	male	19	2	H49.900	H00-H59	1	1945.38
A	female	19	3	H02.901	H00-H59	0	2166.36
A	male	19	3	H33.001	H00-H59	1	6764.94
A	female	19	12	H33.001	H00-H59	0	6956.05
A	male	19	6	Q36.900	Q00-Q99	0	7870.65
A	female	19	1	L90.501	L00-L99	0	5180.73
A	male	19	8	K08.805	K00-K93	1	9671.09
A	female	19	1	L75.001	L00-L99	1	59
A	female	19	1	L75.001	L00-L99	1	59
A	female	19	7	Z42.007	Z00-Z99	0	6333.62
A	male	19	7	Q36.000	Q00-Q99	0	5065.99
A	male	19	4	Z42.008	Z00-Z99	0	4810.74
A	female	19	3	O01.901	O00-O99	1	3482.01
A	male	19	12	C85.900	C00-D48	1	101999
C	female	19	3	L28.203	L00-L99	1	2596.94
C	female	19	4	O00.106	O00-O99	1	9266.87
C	female	19	23	D61.905	D50-D89	0
C	male	19	8	S42.000	S00-T98	0	20002.1
C	male	19	8	J93.001	J00-J99	1	23071.1
C	male	19	27	D61.900	D50-D89	1	63285.1
C	male	19	3	I49.900	I00-I99	0
C	female	19	1	D61.900	D50-D89	0	5797.61
C	male	19	23	D61.900	D50-D89	1	70222.3
C	male	19	1	M23.308	M00-M99	0	680.05
C	male	19	6	J93.001	J00-J99	1	22450
C	female	19	17	D61.900	D50-D89	1	21645.2
C	female	19	1	D61.900	D50-D89	0	6725.39
C	female	19	6	C18.200	C00-D48	0	12228
C	male	19	1	S92.300	S00-T98	0	2273.31
C	male	19	4	N04.000	N00-N99	0	5890.81
C	male	19	1	S92.300	S00-T98	0	277.28
C	female	19	11	D69.303	D50-D89	0	8692.09
C	male	19	1	S92.300	S00-T98	0
C	male	19	1	M23.308	M00-M99	0
C	female	19	4	C18.200	C00-D48	0	16733.4
C	male	19	1	S92.300	S00-T98	0	3485.98
C	male	19	7	S62.601	S00-T98	0	18777.1
C	male	19	1	S92.300	S00-T98	0	239.28
C	male	19	1	D61.900	D50-D89	0	4358.37
C	male	19	1	S92.300	S00-T98	0	238.28
C	male	19	18	J93.101	J00-J99	1	17243.5
C	male	19	8	J15.902	J00-J99	0	5076.58
C	female	19	8	J15.902	J00-J99	0	5487.21
C	female	19	10	N10.X02	N00-N99	1	3303.08
C	male	19	3	J15.902	J00-J99	0	2641.13
C	male	19	5	J93.900	J00-J99	0	2169.76
C	male	19	7	B01.900	A00-B99	0	3683.59
C	female	19	4	J15.902	J00-J99	0	3182.68
C	male	19	6	J15.902	J00-J99	0	4793.5
C	male	19	1	B18.101	A00-B99	1	2357.3
C	male	19	7	D48.004	C00-D48	0	20319.7
C	male	19	8	K35.003	K00-K93	0	12428.9
C	female	19	4	O04.901	O00-O99	0	1245.05
C	female	19	4	O06.905	O00-O99	0	1961.56
C	male	19	4	K56.701	K00-K93	0	3164.27
C	female	19	1	Z34.901	Z00-Z99	0	855.24
C	male	19	1	T67.001	S00-T98	1	1523.83
C	male	19	3	S01.802	S00-T98	1	3469.59
C	male	19	5	R80 01	R00-R99	0	3099.91
C	female	19	3	D24 02	C00-D48	0	5200.46
C	male	19	2	J15.902	J00-J99	0	1884.15
C	male	19	3	S66.902	S00-T98	1	3988.48
C	male	19	3	G40.901	G00-G99	1	5080.92
C	male	19	8	K26.401	K00-K93	1	3802.69
C	male	19	11	J15.902	J00-J99	0	5040.88
C	male	19	5	S66.902	S00-T98	0	6458.43
C	male	19	5	J15.902	J00-J99	0	2971.06
C	male	19	6	S62.301	S00-T98	0	24481.8
C	male	19	4	J15.902	J00-J99	0	3792.38
C	male	19	7	J15.902	J00-J99	0	4482.35
C	male	19	17	J43.902	J00-J99	1	29545.7
C	male	19	14	S82.201	S00-T98	0	39674.4
C	male	19	5	J93.001	J00-J99	0	2801.41
C	male	19	6	J15.902	J00-J99	0	4343.11
C	female	19	1	H81.100	H60-H95	0	857.2
C	female	19	5	J15.902	J00-J99	0	3953.79
C	female	19	17	S81.902	S00-T98	1	11107.9
C	female	19	3	O04.901	O00-O99	0	1370.2
C	female	19	3	O04.900	O00-O99	0	851.91
C	male	19	26	Z51.401	Z00-Z99	0	14500.8
C	male	19	3	A63.002	A00-B99	0	4828.65
C	male	19	15	D69.303	D50-D89	0
C	male	19	1	G40.901	G00-G99	0	45
C	male	19	28	D69.004	D50-D89	0	14600.8
C	female	19	8	K36.X02	K00-K93	0	12445.6
C	male	19	2	N04.900	N00-N99	0
C	female	19	11	D64.800	D50-D89	0	12724.9
C	female	19	7	S83.202	S00-T98	0	20135.9
C	male	19	1	D61.900	D50-D89	1	5223.28
C	male	19	1	M23.308	M00-M99	0	3150.05
C	male	19	8	N13.201	N00-N99	0	7268.1
C	male	19	1	M23.308	M00-M99	0	674.05
C	male	19	4	Z47.001	Z00-Z99	0	5231.73
C	male	19	12	H91.200	H60-H95	0	11133.1
C	male	19	1	M23.308	M00-M99	0	700.05
C	male	19	6	H91.200	H60-H95	0	7070.98
C	male	19	8	S92.300	S00-T98	0	17904.1
C	male	19	1	M23.308	M00-M99	0	700.05
C	male	19	15	H91.200	H60-H95	0	9601.27
C	male	19	1	M23.308	M00-M99	0	680.05
C	female	19	16	C17.900	C00-D48	0	31302.2
C	female	19	10	L30.902	L00-L99	0
C	male	19	9	D69.004	D50-D89	1	8981.6
C	male	19	1	M23.308	M00-M99	0	2760.42
C	male	19	7	L27.003	L00-L99	0
C	male	19	4	K35.904	K00-K93	0
C	male	19	28	D61.900	D50-D89	1	39857.3
C	female	19	4	D24.X00	C00-D48	0	9974.64
C	male	19	1	M23.308	M00-M99	0	676.42
C	female	19	5	H15.000	H00-H59	0	2698.65
C	female	19	5	C18.200	C00-D48	0	3023.96
C	male	19	7	Z47.001	Z00-Z99	0	19039.6
C	male	19	13	J15.902	J00-J99	0	6795.94
C	male	19	8	J15.902	J00-J99	0	4917.95
C	male	19	10	J15.902	J00-J99	0	3790.85
C	male	19	18	J93.001	J00-J99	1	8233.39
C	female	19	14	I84.102	I00-I99	1	15842.5
C	female	19	2	Q67.403	Q00-Q99	1	1578.44
C	male	19	9	H91.200	H60-H95	0	6039.58
C	male	19	4	J93.001	J00-J99	0	2207.74
C	male	19	3	B18.101	A00-B99	1	1541.96
C	female	19	26	Z00.001	Z00-Z99	0	18108.6
C	female	19	7	D24.X00	C00-D48	0	4782.5
C	male	19	18	N04.900	N00-N99	1	15253
C	male	19	3	J35.200	J00-J99	1	3066.25
C	female	19	8	C18.900	C00-D48	0	21707.7
C	female	19	6	R61.001	R00-R99	1	12965.6
C	male	19	1	G40.901	G00-G99	0	72
C	male	19	1	G40.901	G00-G99	0	77
C	female	19	4	C18.900	C00-D48	0	17968.2
C	male	19	4	K31.700	K00-K93	1	6894.49
C	male	19	1	D61.900	D50-D89	1	4538.72
C	female	19	5	C18.900	C00-D48	0	17906.5
C	male	19	3	J34.104	J00-J99	1	1852.79
C	male	19	1	D61.900	D50-D89	0	4085.32
C	female	19	66	D61.900	D50-D89	0	269715
C	male	19	3	J93.001	J00-J99	0
C	female	19	4	S82.803	S00-T98	0	2728.24
C	female	19	4	M32.900	M00-M99	1	7414.48
C	male	19	1	D61.900	D50-D89	0	4544.78
C	female	19	6	C18.200	C00-D48	0	18024
C	female	19	1	D61.900	D50-D89	0	9531.32
C	male	19	3	N04.000	N00-N99	1	3901.05
C	female	19	9	N61.X06	N00-N99	0	10456.5
C	female	19	6	L74.401	L00-L99	0	11811.3
C	female	19	1	D61.900	D50-D89	0	4458.67
C	female	19	2	D61.900	D50-D89	0	3370.39
C	male	19	7	S83.202	S00-T98	1	18437.2
C	female	19	1	D61.900	D50-D89	0
C	male	19	22	S92.001	S00-T98	0	47669.6
C	male	19	5	J93.900	J00-J99	0	2182.43
C	male	19	32	S82.201	S00-T98	1	76481
C	female	19	4	O80.000	O00-O99	1	3723.04
C	female	19	2	K35.902	K00-K93	0	1669.47
C	female	19	18	O00.900	O00-O99	0	3841.9
C	male	19	5	K35.101	K00-K93	1	6352.54
C	female	19	4	O06.905	O00-O99	0	1607.41
C	female	19	5	O00.103	O00-O99	1	10133.2
C	male	19	12	T01.901	S00-T98	0	19135.6
C	female	19	3	D24 02	C00-D48	0	5446.35
C	female	19	5	O06.902	O00-O99	0	2824.46
C	female	19	4	O42.900	O00-O99	1	3624.91
C	female	19	6	O06.905	O00-O99	0	2091.57
C	male	19	8	I40.001	I00-I99	1	9525.01
C	female	19	4	O06.905	O00-O99	0	1222.15
C	female	19	4	O04.901	O00-O99	1	995.19
C	female	19	4	O04.901	O00-O99	0	932.46
C	male	19	11	I62.101	I00-I99	1	12642
C	female	19	7	O80.000	O00-O99	1	4531.34
C	female	19	18	S66.902	S00-T98	1	16653.7
C	female	19	5	S66.904	S00-T98	0	7984.66
C	female	19	4	O06.905	O00-O99	0	1250.9
C	male	19	24	S92.300	S00-T98	1	27729.7
C	male	19	5	K35.003	K00-K93	0	6524.37
C	male	19	2	S43.001	S00-T98	1	4222.85
C	male	19	5	K35.003	K00-K93	0	5545.22
C	female	19	6	J15.902	J00-J99	0	3500.51
C	male	19	10	S92.501	S00-T98	0	20113.5
C	female	19	3	I49.904	I00-I99	1	2578.05
C	female	19	1	J03.902	J00-J99	1	1662.42
C	female	19	3	O04.901	O00-O99	0	1172.28
C	male	19	1	R10.400	R00-R99	0	1292.68
C	male	19	5	I84.201	I00-I99	0	7569.85
C	male	19	7	I40.001	I00-I99	0	3257.05
C	female	19	4	O04.901	O00-O99	0	2075.9
C	male	19	6	J93.001	J00-J99	0	2990.18
C	male	19	1	D61.900	D50-D89	0	5472.13
C	female	19	6	O04.900	O00-O99	0	4917.66
C	male	19	4	N04.000	N00-N99	0	6075.78
C	male	19	8	C50.9	C00-D48	0	12142.6
C	male	19	1	D61.900	D50-D89	0	4423.45
C	female	19	2	O04.900	O00-O99	0	3388.58
C	female	19	6	I87.117	I00-I99	0	3694.98
C	male	19	1	D61.900	D50-D89	0	4038.73
C	male	19	1	N04.000	N00-N99	0
C	male	19	1	D61.900	D50-D89	0	3241.6
C	female	19	3	M35.000	M00-M99	1	2295.92
C	female	19	27	S06.401	S00-T98	1	42587.7
C	female	19	9	S06.600	S00-T98	1	10787.2
C	female	19	3	D61.900	D50-D89	0	4534.51
C	female	19	15	S06.601	S00-T98	1	12239.9
C	female	19	6	O41.001	O00-O99	1	7706.9
C	female	19	5	D18.048	C00-D48	0	4932.77
C	male	19	6	J15.902	J00-J99	1	3537.98
C	male	19	10	S62.601	S00-T98	1	16167.6
C	male	19	20	S92.511	S00-T98	1	20773.1
C	male	19	3	I86.101	I00-I99	0	6170.75
C	female	19	4	O80.000	O00-O99	1	3878.91
C	male	19	4	K35.101	K00-K93	0	8791.1
C	female	19	15	A86 02	A00-B99	1	9103.2
C	male	19	8	J93.101	J00-J99	0	5036.59
C	female	19	35	D69.402	D50-D89	1	42785.9
C	female	19	5	J15.902	J00-J99	0	2924.9
C	female	19	4	J15.902	J00-J99	0	3214.19
C	male	19	4	K35.901	K00-K93	0	9178.74
C	female	19	5	I84.201	I00-I99	0	8648.16
C	male	19	6	J15.902	J00-J99	0	4455.25
C	male	19	6	K61.001	K00-K93	0	7802.95
C	female	19	3	O04.900	O00-O99	0	1215.04
C	male	19	8	S62.601	S00-T98	1	5113.96
C	female	19	3	I84.201	I00-I99	0	6874.47
C	female	19	2	J03.901	J00-J99	1	1386.63
C	female	19	1	O04.900	O00-O99	0	1765.77
C	female	19	1	O04.900	O00-O99	0	1624.77
C	male	19	6	S41.101	S00-T98	0	7651.23
C	male	19	7	L05.900	L00-L99	1	11632.3
C	female	19	4	D24.X00	C00-D48	0	6257.66
C	male	19	5	J15.902	J00-J99	0	2771.03
C	female	19	4	O80.000	O00-O99	1	4212.33
C	male	19	6	G72.301	G00-G99	0	5920.51
C	female	19	4	O06.905	O00-O99	0	1092.36
C	female	19	6	R22.401	R00-R99	0	2240.54
C	male	19	6	J15.902	J00-J99	1	4975.42
C	male	19	11	S31.801	S00-T98	1	18333.2
C	female	19	6	A86 02	A00-B99	0	5107.17
C	female	19	5	J15.902	J00-J99	0	3552.16
C	male	19	6	J93.001	J00-J99	0	3409.34
C	male	19	7	B01.900	A00-B99	0	4758.47
C	male	19	4	H81.901	H60-H95	0	5460.67
C	male	19	3	G00.900	G00-G99	0	4885.29
C	female	19	4	O42.000	O00-O99	1	4668.61
C	female	19	4	G44.201	G00-G99	0	4724.56
C	male	19	5	J93.001	J00-J99	0	3818.36
C	female	19	14	J15.902	J00-J99	0	8479.6
C	male	19	3	N20.100	N00-N99	1	2810.11
C	male	19	4	G44.200	G00-G99	0	2976.38
C	male	19	8	B01.900	A00-B99	1	5104.04
C	male	19	4	J93.900	J00-J99	1	2898.02
C	male	19	8	K26.400	K00-K93	0	5268.1
C	female	19	1	O04.900	O00-O99	0	1843.43
C	male	19	8	R94.500	R00-R99	1	5181.13
C	male	19	4	B02.900	A00-B99	0	3015.34
C	female	19	18	M51.202	M00-M99	0	24787.9
C	male	19	6	M17.900	M00-M99	0	8469.19
C	male	19	6	N62.X02	N00-N99	0	3942.47
C	female	19	32	D69.303	D50-D89	0	112027
C	male	19	1	M17.900	M00-M99	0	456.84
C	male	19	1	M17.900	M00-M99	0	457.84
C	male	19	6	M45.X00	M00-M99	0	5164.62
C	female	19	25	M06.900	M00-M99	1	14421
C	male	19	1	M17.900	M00-M99	0	2487.84
C	female	19	4	C18.200	C00-D48	1	9248.12
C	male	19	1	M17.900	M00-M99	0	457.84
C	male	19	11	L05.900	L00-L99	1	9263.53
C	male	19	5	N62.X02	N00-N99	0	2529.18
C	male	19	1	M17.900	M00-M99	0	456.84
C	male	19	6	I84.201	I00-I99	0	12939.3
C	female	19	13	L50.801	L00-L99	0	5908.95
C	male	19	1	M17.900	M00-M99	0	2479.24
C	male	19	1	M17.900	M00-M99	0	457.84
C	male	19	1	M17.900	M00-M99	0	637.4
C	female	19	10	D24.X00	C00-D48	0	4893.21
C	male	19	7	M45.X00	M00-M99	0	6192.61
C	male	19	7	A46.X00	A00-B99	1
C	male	19	31	M51.202	M00-M99	0	27047.1
C	female	19	7	R59.005	R00-R99	1	4397.09
C	female	19	2	D24.X00	C00-D48	0
C	female	19	10	G51.900	G00-G99	1	6978.79
C	female	19	8	L27.005	L00-L99	0	3864.52
C	male	19	1	D61.900	D50-D89	0	4871.38
C	female	19	12	N04.000	N00-N99	1	12702.6
C	female	19	10	L70.001	L00-L99	1
C	male	19	9	K26.401	K00-K93	0	5181.88
C	female	19	1	O04.900	O00-O99	0	1760.62
C	male	19	3	J93.001	J00-J99	0	1528.91
C	female	19	13	G41.900	G00-G99	0	10715
C	male	19	1	R10.400	R00-R99	1	2701.55
C	female	19	54	D46.900	C00-D48	1	60107.4
C	female	19	4	N90.807	N00-N99	0	4136.11
C	male	19	3	J05.100	J00-J99	0	5542.62
C	male	19	5	K35.904	K00-K93	0	10989.8
C	male	19	9	J18.900	J00-J99	0	7884.19
C	female	19	2	R22.401	R00-R99	0	1257.55
C	female	19	1	O04.900	O00-O99	0	1805.87
C	male	19	4	K35.101	K00-K93	0	8319.66
C	male	19	18	H91.200	H60-H95	0	15959.5
C	female	19	1	O06.905	O00-O99	0	1829.57
C	male	19	5	K26.401	K00-K93	1	2988.51
C	male	19	4	K35.904	K00-K93	0	9568.91
C	female	19	4	J15.902	J00-J99	0	4383.63
C	female	19	1	O04.900	O00-O99	0	2011.82
C	female	19	13	D46.900	C00-D48	1	18276.8
C	female	19	5	I20.102	I00-I99	0	4197.92
C	male	19	5	J93.001	J00-J99	0	3691.72
C	male	19	2	J93.001	J00-J99	0	2060.3
C	female	19	1	O04.900	O00-O99	0	1667.13
C	male	19	6	J15.902	J00-J99	0	4387.4
C	male	19	6	J45.000	J00-J99	0	6299.23
C	male	19	5	K35.904	K00-K93	0	11043.8
C	male	19	4	J15.902	J00-J99	0	3660.99
C	male	19	7	K26.100	K00-K93	1	9394.16
C	female	19	13	N10.X02	N00-N99	0	8764.79
C	female	19	3	K35.904	K00-K93	0	9550.17
C	female	19	7	J15.902	J00-J99	0	3465.26
C	male	19	8	J15.902	J00-J99	0	6944
C	female	19	1	R55 04	R00-R99	0	87
C	male	19	1	J93.001	J00-J99	0	765.63
C	female	19	1	R55 04	R00-R99	0	49
C	male	19	4	B02.900	A00-B99	1	2889.64
C	male	19	8	J05.102	J00-J99	0	4602.77
C	female	19	7	R50.900	R00-R99	1	8582
C	female	19	1	O04.900	O00-O99	0	2762.12
C	male	19	6	J93.001	J00-J99	0	4898.68
C	male	19	34	D61.905	D50-D89	0	66291.9
C	male	19	8	N04.900	N00-N99	1	7198.93
C	female	19	4	D24.X00	C00-D48	0	4175.56
C	female	19	9	D61.900	D50-D89	0	12416.1
C	female	19	1	D61.900	D50-D89	0	4829.22
C	male	19	47	D61.900	D50-D89	0	109976
C	female	19	8	C18.900	C00-D48	0	3734.11
C	male	19	7	J43.901	J00-J99	0	21821.4
C	female	19	1	D61.900	D50-D89	0	4015.26
C	female	19	6	D61.900	D50-D89	1	14539.1
C	male	19	5	N03.300	N00-N99	0	8597.18
C	female	19	1	D61.900	D50-D89	1	7010.58
C	female	19	1	D61.900	D50-D89	0	4583.83
C	female	19	1	D61.900	D50-D89	0
C	male	19	1	D61.900	D50-D89	0	4401.27
C	male	19	3	N04.000	N00-N99	0	6628.45
C	female	19	4	J38.715	J00-J99	1	12088.5
C	female	19	1	D61.900	D50-D89	0
C	female	19	1	D61.900	D50-D89	0	5030.53
C	male	19	10	S32.000	S00-T98	0	1464.2
C	female	19	1	D61.900	D50-D89	0
C	male	19	1	D61.900	D50-D89	0	6486.34
C	female	19	1	D61.900	D50-D89	0
C	male	19	1	D61.900	D50-D89	0	3497.63
C	female	19	4	N61.X06	N00-N99	0	6573.98
C	male	19	16	Z47.001	Z00-Z99	0	11941.4
C	male	19	6	J98.201	J00-J99	0	4123.48
C	female	19	3	K35.901	K00-K93	0	9250.11
C	male	19	8	E11.900	E00-E90	1	5491.98
C	female	19	1	O04.900	O00-O99	1	1934.65
C	female	19	4	O80.000	O00-O99	1	4738.57
C	male	19	4	S66.902	S00-T98	0	7862.28
C	female	19	1	O04.900	O00-O99	0	1725.18
C	female	19	1	O07.402	O00-O99	0	1698.07
C	female	19	1	O04.900	O00-O99	0	1698.07
C	female	19	12	K35.904	K00-K93	1	10417.5
C	male	19	7	Z47.001	Z00-Z99	0	11689.7
C	male	19	7	S66.903	S00-T98	0	7373.88
C	female	19	5	O04.901	O00-O99	0	1818.54
C	female	19	1	O06.905	O00-O99	0	1671.73
C	male	19	8	Z47.001	Z00-Z99	0	11890.5
C	female	19	1	O04.900	O00-O99	0	1824.78
C	female	19	1	O04.900	O00-O99	0	1824.78
C	female	19	11	D69.502	D50-D89	1	15206.1
C	male	19	3	K35.904	K00-K93	0	8894.12
C	female	19	3	Z47.001	Z00-Z99	0	5373.98
C	male	19	4	J03.904	J00-J99	0	2177.6
C	female	19	1	O06.905	O00-O99	0	2169.3
C	female	19	6	H91.200	H60-H95	0	4117.96
C	female	19	3	O04.901	O00-O99	0	1298.32
C	female	19	4	O80.000	O00-O99	1	2425.16
C	female	19	4	O00.113	O00-O99	0	10396.9
C	female	19	1	O04.900	O00-O99	0	1855.81
C	male	19	12	G72.301	G00-G99	1	12410.2
C	male	19	4	G72.301	G00-G99	0	3025.62
C	male	19	6	D69.004	D50-D89	0	3199.98
C	female	19	3	O04.901	O00-O99	1	1432.69
C	male	19	7	Z47.001	Z00-Z99	0	6380.1
C	female	19	1	O04.900	O00-O99	0	1949.48
C	female	19	1	O04.900	O00-O99	0	1949.48
C	female	19	11	J15.902	J00-J99	0	10042.3
C	female	19	3	O03.901	O00-O99	1	2757.11
C	female	19	1	O04.900	O00-O99	0	1859.62
C	male	19	5	J15.902	J00-J99	0	5042.39
C	male	19	10	J15.902	J00-J99	1	4923.06
C	female	19	4	I40.001	I00-I99	0	3350.63
C	female	19	3	O04.900	O00-O99	0	2177.78
C	female	19	3	D46.900	C00-D48	1	1691.95
C	female	19	1	O04.900	O00-O99	0	2144
C	male	19	14	S72.300	S00-T98	0	37529.9
C	female	19	6	K35.904	K00-K93	0	10036.8
C	male	19	6	A16.500	A00-B99	0	5576.39
C	female	19	3	H31.801	H00-H59	0	2100.85
C	female	19	4	O69.101	O00-O99	1	4067.61
C	female	19	4	O41.001	O00-O99	1	7092.63
C	female	19	1	O04.900	O00-O99	0	2831.19
C	male	19	7	I47.102	I00-I99	1	3298.69
C	female	19	1	O04.900	O00-O99	0	2998.43
C	female	19	1	O04.900	O00-O99	0	1937.43
A	female	19	2	C06.900	C00-D48	0	8685.62
A	male	19	4	K13.703	K00-K93	0	7723.47
A	male	19	5	D10.100	C00-D48	0	8860.58
A	male	19	3	K06.803	K00-K93	1	2255.18
A	male	19	6	S02.600	S00-T98	0	40342.8
A	male	19	5	K01.100	K00-K93	0	10499.1
A	male	19	12	S02.600	S00-T98	0	36494.9
A	male	19	44	G82.500	G00-G99	1	5127.95
A	male	19	49	G82.500	G00-G99	1	1659.35
A	male	19	23	S22.300	S00-T98	1	11096.6
C	male	19	9	N62.X02	N00-N99	1	15370.5
C	male	19	31	Q85.001	Q00-Q99	1	2788.97
B	female	19	4	O83.900	O00-O99	1	3319.06
B	female	19	51	D61.905	D50-D89	1	54302.4
B	female	19	4	O04.907	O00-O99	1	824.35
B	female	19	3	N64.901	N00-N99	0	1063.09
B	female	19	1	R55.x01	R00-R99	0	0
B	female	19	4	O80.000	O00-O99	1	349.02
B	female	19	4	O80.900	O00-O99	1	337.03
B	female	19	14	M35.000	M00-M99	0	1335.24
B	female	19	9	O83.900	O00-O99	0	702.54
B	female	19	13	M32.900	M00-M99	1	10219.5
B	male	19	4	I84.102	I00-I99	1	1628.26
B	female	19	8	Z34.901	Z00-Z99	1	0
B	male	19	10	A16.504	A00-B99	0	2474.75
B	female	19	7	E87.303	E00-E90	1	94.62
B	female	19	7	O82.000	O00-O99	1	1418.06
B	female	19	8	O82.000	O00-O99	1	1121.24
B	female	19	1	G40.901	G00-G99	0	75
B	female	19	4	O04.906	O00-O99	0	405.35
B	female	19	6	G40.901	G00-G99	0	799.66
B	female	19	7	O04.900	O00-O99	0	178.75
B	female	19	6	K35.003	K00-K93	0	4586.18
B	female	19	7	O21.001	O00-O99	0	172.45
B	female	19	4	O80.000	O00-O99	1	358.75
B	female	19	7	O82.000	O00-O99	1	1061.26
B	male	19	6	Z47.003	Z00-Z99	0	2943.7
B	female	19	5	J15.902	J00-J99	0	1641.48
B	female	19	2	L72.105	L00-L99	0	420.3
B	male	19	6	K40.901	K00-K93	0	729.68
B	female	19	18	S52.801	S00-T98	0	8766.26
B	male	19	8	S09.905	S00-T98	1	4839.87
B	male	19	14	D48.001	C00-D48	0	2272.82
B	female	19	10	O80.900	O00-O99	1	208.8
B	male	19	17	M45.991	M00-M99	0	3191.15
B	female	19	3	M32.900	M00-M99	0	526.38
B	male	19	5	S06.001	S00-T98	1	2369.42
B	female	19	10	I60.900	I00-I99	1	9243.24
B	male	19	33	S82.001	S00-T98	0	7559.59
B	female	19	8	O04.901	O00-O99	0	731.53
B	female	19	1	M89.906	M00-M99	0	0
B	male	19	19	S06.203	S00-T98	1	10524.9
B	female	19	3	Q83.100	Q00-Q99	0	467.82
B	male	19	26	S09.905	S00-T98	1	12120.8
B	female	19	2	M32.900	M00-M99	1	459.29
B	female	19	10	N80.900	N00-N99	1	1634.19
B	female	19	10	M35.000	M00-M99	0	1154.72
B	female	19	6	O36.400	O00-O99	1	555.96
B	female	19	4	O80.900	O00-O99	1	507.27
B	male	19	4	N47.002	N00-N99	0	2367.76
B	male	19	2	S60.201	S00-T98	1	1743.98
B	female	19	3	O80.001	O00-O99	0	401.14
B	female	19	4	O80.900	O00-O99	1	358.82
B	female	19	5	K35.902	K00-K93	0	3524.37
B	male	19	1	M79.900	M00-M99	0	605.94
B	female	19	1	M32.100+	M00-M99	1	719.83
B	male	19	4	R22.006	R00-R99	0	1774.81
B	male	19	9	J93.901	J00-J99	0	24.75
B	female	19	1	F07.201	F00-F99	1	0
B	female	19	3	Z34.901	Z00-Z99	1	107.73
B	male	19	6	K36.002	K00-K93	0	2998.56
B	male	19	4	I86.102	I00-I99	0	2876.01
B	female	19	8	R59.900	R00-R99	0	971.51
B	female	19	5	K35.902	K00-K93	0	3466.75
B	female	19	16	S42.001	S00-T98	0	5240.1
B	female	19	5	O82.000	O00-O99	1	1775.2
B	female	19	34	M32.900	M00-M99	1	14400.3
B	female	19	11	O80.900	O00-O99	1	12533.4
B	female	19	2	I72.901	I00-I99	0	5422.3
B	male	19	2	S82.804	S00-T98	0	1179.03
B	female	19	2	M32.900	M00-M99	1	654.98
B	female	19	5	O04.907	O00-O99	0	3850.34
B	female	19	5	O04.907	O00-O99	0	3679.18
B	male	19	5	J93.901	J00-J99	0	3551.72
B	female	19	2	M32.900	M00-M99	1	1064.44
B	female	19	3	M32.900	M00-M99	1	1467.22
B	male	19	3	N20.101	N00-N99	1	3713.17
B	male	19	6	J93.101	J00-J99	0	5960.68
B	male	19	5	K29.303	K00-K93	1	2960.41
B	male	19	9	I84.102	I00-I99	1	8189.45
B	male	19	4	J15.902	J00-J99	0	2263.49
B	female	19	6	O04.907	O00-O99	0	3756.97
B	male	19	29	K74.608	K00-K93	1	20078.5
B	female	19	2	M32.100+	M00-M99	1	1760.24
A	female	20	1	O04.900	O00-O99	0	777.47
A	female	20	3	O80.000	O00-O99	1	4002.71
A	female	20	9	O13.x00	O00-O99	1	9833.93
A	female	20	1	O04.900	O00-O99	0	777.22
A	female	20	1	O04.900	O00-O99	0	822.47
A	female	20	1	O04.900	O00-O99	0	822.22
A	female	20	1	O04.900	O00-O99	0	842.22
A	female	20	1	O04.900	O00-O99	0	822.22
A	female	20	1	O04.900	O00-O99	0	820.72
A	female	20	7	O35.815	O00-O99	1	12305.4
A	female	20	1	O04.900	O00-O99	0	822.22
A	female	20	1	O04.900	O00-O99	0	1355.3
A	female	20	3	O69.101	O00-O99	1	3019.4
A	female	20	1	O04.900	O00-O99	0	1356.63
A	female	20	1	O04.900	O00-O99	0	822.22
A	female	20	1	O04.900	O00-O99	0	822.22
A	female	20	6	O69.101	O00-O99	1	8295.86
A	female	20	1	O04.900	O00-O99	0	1355.3
A	female	20	1	O04.900	O00-O99	0	1355.3
A	female	20	1	O04.900	O00-O99	0	1355.3
A	female	20	7	O41.000	O00-O99	1	9084.59
A	female	20	1	O04.900	O00-O99	0	754.22
A	female	20	34	O44.103	O00-O99	1	30223.9
A	female	20	5	O04.901	O00-O99	0	2056.21
A	female	20	1	O04.900	O00-O99	0	754.22
A	female	20	3	Z39.000	Z00-Z99	1	2995.93
A	female	20	1	O04.900	O00-O99	0	661.22
A	female	20	1	O04.900	O00-O99	0	661.22
A	female	20	1	O04.900	O00-O99	0	987.82
A	female	20	8	N93.801	N00-N99	1	3389.9
A	female	20	1	O04.900	O00-O99	0	754.22
A	female	20	3	O42.900	O00-O99	1	6644.7
A	female	20	1	O04.900	O00-O99	0	753.66
A	female	20	1	O04.900	O00-O99	0	1344.48
A	female	20	1	O04.900	O00-O99	0	710.64
A	female	20	1	O04.900	O00-O99	0	1344.48
A	female	20	1	O04.901	O00-O99	0	774.1
A	female	20	1	O06.900	O00-O99	0	687.66
A	female	20	3	O42.900	O00-O99	1	4818.45
A	female	20	1	O04.900	O00-O99	0	753.66
A	female	20	1	O04.900	O00-O99	0	753.66
A	female	20	1	O43.900	O00-O99	1	1053.23
A	female	20	1	O04.900	O00-O99	0	926.71
A	female	20	1	O04.900	O00-O99	0	1298.28
A	female	20	1	O04.900	O00-O99	0	1298.28
A	female	20	4	O42.900	O00-O99	1	3988.35
A	female	20	1	O04.900	O00-O99	0	1344.48
A	female	20	1	O04.900	O00-O99	0	796.73
A	female	20	1	O04.900	O00-O99	0	718.66
A	female	20	1	O04.900	O00-O99	0	1344.48
A	female	20	3	O42.900	O00-O99	1	5928.61
A	female	20	1	O04.900	O00-O99	0	712.96
A	female	20	1	O04.900	O00-O99	0	751.64
A	female	20	3	O80.000	O00-O99	1	2957.09
A	female	20	1	O06.900	O00-O99	0	736.04
A	female	20	1	O04.900	O00-O99	0	712.96
A	female	20	1	O04.900	O00-O99	0	1338.84
A	female	20	1	O04.900	O00-O99	0	1422.37
A	female	20	1	O04.900	O00-O99	0	712.96
A	female	20	4	O80.000	O00-O99	1	6385.98
A	female	20	1	O04.900	O00-O99	0	753.66
A	female	20	1	O04.900	O00-O99	0	757.96
A	female	20	1	O73.000	O00-O99	0	859.6
A	female	20	1	O04.901	O00-O99	0	1006.73
A	female	20	1	O04.900	O00-O99	0	1302.53
A	female	20	1	O04.900	O00-O99	0	1299.92
A	female	20	3	O42.900	O00-O99	1	4343.05
A	female	20	7	O04.901	O00-O99	0	3130.64
A	female	20	1	O04.900	O00-O99	0	744.94
A	female	20	3	O80.000	O00-O99	1	3201.84
A	female	20	1	O04.900	O00-O99	0	1319.53
A	female	20	7	O30.000	O00-O99	1	11353.1
A	female	20	6	O42.900	O00-O99	1	9539.23
A	female	20	7	D27.x00	C00-D48	1	16800.1
A	female	20	1	O04.900	O00-O99	0	787.66
A	female	20	1	O04.900	O00-O99	0	787.66
A	female	20	3	O04.900	O00-O99	0	874.57
A	female	20	1	O04.900	O00-O99	0	1364.48
A	female	20	1	O04.901	O00-O99	0	813.96
A	female	20	1	O04.900	O00-O99	0	807.66
A	female	20	5	O42.900	O00-O99	1	7545.41
A	female	20	5	O43.105	O00-O99	1	9089.21
A	female	20	1	O04.900	O00-O99	0	1336.62
A	female	20	1	O04.900	O00-O99	0	1387.53
A	female	20	1	O04.900	O00-O99	0	914.81
A	female	20	1	O04.900	O00-O99	0	809.66
A	female	20	1	O04.900	O00-O99	0	787.66
A	female	20	3	O41.000	O00-O99	1	3030.06
A	female	20	1	O04.900	O00-O99	0	1387.63
A	male	20	3	L72.105	L00-L99	0	2026.14
A	male	20	7	Q89.202	Q00-Q99	0	8547.12
A	female	20	2	R04.000	R00-R99	1	1759.7
A	male	20	4	S02.200	S00-T98	0	5482.02
A	female	20	9	J35.000	J00-J99	1	7141.57
A	male	20	7	J33.900	J00-J99	0	8625.01
A	male	20	7	J32.900	J00-J99	1	9641.74
A	female	20	7	J32.000	J00-J99	0	11917.8
A	male	20	11	H90.801	H60-H95	1	8322.61
A	male	20	2	H91.200	H60-H95	0	2246.68
A	male	20	4	J05.100	J00-J99	0	2932.5
A	female	20	13	M32.900	M00-M99	1	23411.6
A	male	20	4	Z51.900	Z00-Z99	1	3107.49
A	female	20	13	M32.900	M00-M99	1	8710.8
A	female	20	3	M32.900	M00-M99	0	3010.08
A	female	20	27	M32.900	M00-M99	1	11065.4
A	male	20	5	M45.x00	M00-M99	0	4393.86
A	female	20	4	Z51.900	Z00-Z99	1	4447.17
A	male	20	5	Z51.805	Z00-Z99	1	2091.29
A	female	20	36	D76.101	D50-D89	1	99635.9
A	male	20	10	M45.x00	M00-M99	1	5928.31
A	female	20	18	N76.601	N00-N99	0	8035.25
A	female	20	2	T83.303	S00-T98	1	1514.85
A	female	20	1	O06.900	O00-O99	0	932.22
A	female	20	1	O06.900	O00-O99	0	1102.27
A	female	20	1	O06.900	O00-O99	0	1419.5
A	female	20	1	O06.900	O00-O99	0	981.97
A	female	20	1	O06.900	O00-O99	0	1447.5
A	female	20	1	O04.900	O00-O99	0	890.22
A	female	20	1	O04.900	O00-O99	0	908.92
A	female	20	1	O04.900	O00-O99	0	1419.5
A	female	20	1	O04.900	O00-O99	0	888.22
A	female	20	1	O04.900	O00-O99	0	1053.82
A	female	20	1	O04.900	O00-O99	0	915.42
A	female	20	1	O04.900	O00-O99	0	980.42
A	female	20	1	O04.900	O00-O99	0	915.42
A	female	20	1	O04.900	O00-O99	0	1008.42
A	female	20	1	O04.900	O00-O99	0	980.42
A	female	20	1	O04.900	O00-O99	0	1447.5
A	female	20	1	O04.900	O00-O99	0	988.42
A	female	20	1	O04.900	O00-O99	0	978.42
A	female	20	1	O04.900	O00-O99	0	1148.27
A	female	20	1	O04.900	O00-O99	0	1083.82
A	female	20	1	O04.900	O00-O99	0	980.42
A	female	20	1	O04.900	O00-O99	0	893.97
A	female	20	1	O04.900	O00-O99	0	979.52
A	female	20	6	O00.900	O00-O99	0	506.95
A	female	20	1	Z33.X00	Z00-Z99	0	25
A	female	20	1	O04.900	O00-O99	0	1022.45
A	female	20	1	O04.900	O00-O99	0	1427.5
A	female	20	1	O04.900	O00-O99	0	1427.5
A	female	20	1	O04.900	O00-O99	0	990.13
A	female	20	6	O00.100	O00-O99	1	10321.7
A	female	20	3	O00.105	O00-O99	0	8806.35
A	female	20	1	O04.900	O00-O99	0	990.13
A	female	20	1	O04.900	O00-O99	0	1418.38
A	female	20	1	O04.900	O00-O99	0	1418.38
A	female	20	1	O04.900	O00-O99	0	1431.78
A	female	20	1	O04.900	O00-O99	0	1550.13
A	female	20	6	N73.900	N00-N99	0	3096.65
A	female	20	1	O04.900	O00-O99	0	978.42
A	female	20	1	O04.900	O00-O99	1	978.42
A	female	20	1	O04.900	O00-O99	0	1418.38
A	female	20	5	O00.114	O00-O99	1	10177.8
A	female	20	1	O04.900	O00-O99	0	996.86
A	female	20	1	O04.900	O00-O99	0	977.86
A	female	20	1	O04.900	O00-O99	0	1416.68
A	female	20	1	O04.900	O00-O99	0	1580.88
A	female	20	1	O04.900	O00-O99	0	1416.68
A	female	20	6	N75.100	N00-N99	0	2051.48
A	female	20	1	O04.900	O00-O99	0	1416.68
A	female	20	2	N83.101	N00-N99	0	1133.84
A	female	20	1	O04.900	O00-O99	0	1416.68
A	female	20	1	O04.900	O00-O99	0	1416.68
A	female	20	1	O04.900	O00-O99	0	1416.68
A	female	20	1	O04.900	O00-O99	0	1416.68
A	female	20	1	O04.900	O00-O99	0	1416.68
A	female	20	1	O04.900	O00-O99	0	1460.18
A	female	20	1	O04.900	O00-O99	0	1417.78
A	female	20	1	O04.900	O00-O99	0	1403.86
A	female	20	1	O04.900	O00-O99	0	1418.68
A	female	20	1	O04.900	O00-O99	0	1388.4
A	female	20	1	O04.900	O00-O99	0	1275.73
A	female	20	1	O00.809	O00-O99	0	2091.43
A	female	20	1	O04.900	O00-O99	0	1416.13
A	female	20	1	O04.900	O00-O99	0	1416.13
A	female	20	4	D27.x00	C00-D48	0	12107.3
A	female	20	1	O04.900	O00-O99	0	1403.68
A	female	20	1	O04.900	O00-O99	0	1403.68
A	female	20	1	O04.900	O00-O99	0	1396.04
A	female	20	1	O04.900	O00-O99	0	1403.68
A	female	20	1	O04.900	O00-O99	0	1409.68
A	female	20	1	O04.900	O00-O99	0	1401.07
A	female	20	1	O04.900	O00-O99	0	1401.07
A	female	20	1	O04.900	O00-O99	0	1401.07
A	female	20	7	N83.201	N00-N99	0	10857.1
A	female	20	2	O04.900	O00-O99	0	1163.41
A	female	20	1	O04.900	O00-O99	0	1401.07
A	female	20	1	O04.900	O00-O99	0	1400.57
A	female	20	1	O04.900	O00-O99	0	1587.02
A	female	20	1	O03.901	O00-O99	0	805.41
A	female	20	3	O03.901	O00-O99	0	1479.18
A	female	20	3	D27.x00	C00-D48	1	11916
A	female	20	4	N83.201	N00-N99	0	9564.88
A	female	20	1	O06.900	O00-O99	0	1419.57
A	female	20	1	O06.900	O00-O99	0	1418.07
A	female	20	1	O06.900	O00-O99	0	1418.07
A	female	20	1	O06.900	O00-O99	0	1418.07
A	female	20	1	O06.900	O00-O99	0	1416.07
A	female	20	1	O06.900	O00-O99	0	1540.81
A	female	20	1	O04.900	O00-O99	0	1418.07
A	female	20	1	O04.900	O00-O99	0	1416.07
A	female	20	1	O04.900	O00-O99	0	1418.07
A	female	20	1	O04.900	O00-O99	0	1418.07
A	female	20	1	O04.900	O00-O99	0	1418.07
A	female	20	1	O04.900	O00-O99	0	1586.53
A	female	20	1	O04.900	O00-O99	0	1483.07
A	female	20	1	O04.900	O00-O99	0	1418.07
A	female	20	1	O04.900	O00-O99	0	1416.07
A	female	20	1	O04.900	O00-O99	0	1416.07
A	female	20	1	O04.900	O00-O99	0	1418.07
A	female	20	1	O06.400	O00-O99	0	1847.13
A	female	20	1	O04.900	O00-O99	1	1571.81
A	female	20	2	O03.901	O00-O99	0	795.42
A	female	20	4	O01.900	O00-O99	0	4150.51
A	female	20	4	O01.101	O00-O99	0	3588.2
A	female	20	1	O04.900	O00-O99	0	1418.07
A	female	20	1	O06.900	O00-O99	0	1418.07
A	female	20	1	O06.900	O00-O99	0	1418.07
A	female	20	3	O02.100	O00-O99	0	1050.2
A	female	20	4	O02.100	O00-O99	0	1212.19
A	female	20	1	O08.100	O00-O99	0	1938.63
A	female	20	1	O04.900	O00-O99	0	1418.07
A	female	20	1	O04.900	O00-O99	0	855.12
A	female	20	1	O04.900	O00-O99	0	1634.07
A	female	20	1	O06.900	O00-O99	0	1742.07
A	female	20	1	O06.900	O00-O99	0	1586.53
A	female	20	1	O06.900	O00-O99	0	1634.07
A	female	20	1	O06.900	O00-O99	0	1632.07
A	female	20	1	Z09.802	Z00-Z99	0	1847.13
A	female	20	2	O06.900	O00-O99	0	1519.22
A	female	20	4	N83.201	N00-N99	0	10153.4
A	female	20	3	O21.001	O00-O99	1	2881.77
A	female	20	1	O06.900	O00-O99	0	1634.07
A	female	20	1	O04.900	O00-O99	0	1418.07
A	female	20	1	Z09.802	Z00-Z99	0	932.2
A	female	20	1	O04.900	O00-O99	0	1634.07
A	female	20	1	O06.900	O00-O99	0	1418.07
A	female	20	1	R10.400	R00-R99	0	107.07
A	female	20	4	K82.802	K00-K93	1	10743.3
A	female	20	2	K76.000	K00-K93	1	1034.05
A	male	20	4	K40.900	K00-K93	0	11664
A	male	20	10	D13.400	C00-D48	0	30651.4
A	female	20	5	K35.905	K00-K93	0	13182.4
A	male	20	6	E66.900	E00-E90	1	62582.1
A	female	20	9	E66.900	E00-E90	1	62536.6
A	female	20	3	K80.101	K00-K93	0	13944.8
A	female	20	12	K56.700	K00-K93	1	35981.3
A	female	20	11	K76.901	K00-K93	0	60753.8
A	male	20	3	E66.900	E00-E90	0	3220.7
A	female	20	3	D24.x00	C00-D48	1	3911.82
A	male	20	7	K65.000	K00-K93	1	15609.5
A	female	20	6	K80.000	K00-K93	1	15248.4
A	female	20	16	I88.900	I00-I99	0	9248.94
A	male	20	6	K35.907	K00-K93	0	13322.4
A	male	20	1	B18.107	A00-B99	1	2969.17
A	female	20	10	B18.101	A00-B99	0	4495.64
A	male	20	1	Z22.502	Z00-Z99	0	2629.56
A	female	20	1	Z22.502	Z00-Z99	0	2794.06
A	female	20	9	B18.107	A00-B99	0	6603.65
A	male	20	5	K61.001	K00-K93	0	5099.51
A	male	20	4	K62.100	K00-K93	0	5007.79
A	female	20	4	K60.200	K00-K93	1	8391.95
A	male	20	4	K61.001	K00-K93	0	4493.11
A	female	20	5	K60.200	K00-K93	1	6879.36
A	male	20	3	K60.300	K00-K93	0	4949.22
A	male	20	11	K62.300	K00-K93	0	17339.7
A	male	20	6	L08.801	L00-L99	0	6801.97
A	female	20	4	K60.200	K00-K93	1	4660.23
A	female	20	5	K60.300	K00-K93	0	6555.6
A	male	20	3	I84.500	I00-I99	0	2432.36
A	male	20	4	I84.201	I00-I99	0	9026.32
A	male	20	5	K92.210	K00-K93	0	4996.93
A	male	20	5	K60.300	K00-K93	0	4838.56
A	male	20	5	I84.201	I00-I99	0	10544.9
A	male	20	7	D12.900	C00-D48	1	11733.5
A	male	20	4	M23.801	M00-M99	1	38394.9
A	female	20	7	M85.003	M00-M99	0	36827.4
A	male	20	19	S72.101	S00-T98	0	48222.1
A	male	20	23	S83.201	S00-T98	1	75636.5
A	male	20	5	S82.211	S00-T98	1	29334.9
A	female	20	7	S83.000	S00-T98	0	19639.5
A	female	20	9	Q78.400	Q00-Q99	0	11383.5
A	female	20	9	Z47.001	Z00-Z99	0	8559.09
A	male	20	56	T13.101	S00-T98	1	82722.5
A	male	20	10	S83.500	S00-T98	1	81853.5
A	male	20	16	Q78.400	Q00-Q99	0	19648.6
A	female	20	33	C44.702	C00-D48	1	29720.9
A	female	20	7	Q78.402	Q00-Q99	0	8287.91
A	male	20	9	M23.001	M00-M99	1	19586.1
A	male	20	18	S92.000	S00-T98	0	19804.4
A	female	20	7	Z47.001	Z00-Z99	0	10782.5
A	female	20	6	M12.200	M00-M99	0	11820.8
A	male	20	15	S82.202	S00-T98	0	35519.6
A	male	20	6	M23.213	M00-M99	0	17927.1
A	female	20	6	S82.500	S00-T98	0	15806.6
A	male	20	9	S92.300	S00-T98	0	7954.63
A	female	20	12	S83.500	S00-T98	1	48532.7
A	female	20	6	M23.213	M00-M99	0	14062.3
A	male	20	6	A16.502	A00-B99	1	2965.72
A	female	20	5	J15.902	J00-J99	0	3817.2
A	male	20	6	R91.x00	R00-R99	0	2469.96
A	male	20	4	J93.001	J00-J99	0	3527.74
A	male	20	12	J47.x00	J00-J99	1	8912.7
A	female	20	4	J15.902	J00-J99	0	2182.21
A	female	20	24	J18.900	J00-J99	1	65078.2
A	male	20	5	J93.001	J00-J99	0	2046.06
A	female	20	5	D24.x00	C00-D48	0	8667.93
A	male	20	8	N62.x02	N00-N99	0	10319.9
A	female	20	6	D24.x00	C00-D48	0	7757.43
A	female	20	6	E04.902	E00-E90	0	15210.8
A	female	20	3	D24.x00	C00-D48	0	7555.99
A	female	20	1	D24.x00	C00-D48	1	908.87
A	female	20	3	D24.x00	C00-D48	0	8528.98
A	female	20	5	D24.x00	C00-D48	0	7835.68
A	female	20	4	N61.x04	N00-N99	0	5900.95
A	female	20	4	D24.x00	C00-D48	0	9413.29
A	female	20	3	D24.x00	C00-D48	0	7099.37
A	female	20	6	E04.902	E00-E90	0	13339
A	female	20	3	D24.x00	C00-D48	0	6172.99
A	female	20	2	D24.x00	C00-D48	0	4586.89
A	female	20	3	D24.x00	C00-D48	0	9714.21
A	female	20	4	D24.x00	C00-D48	0	6880.05
A	female	20	2	D24.x00	C00-D48	0	9476.48
A	female	20	6	D24.x00	C00-D48	0	5531.32
A	female	20	4	D24.x00	C00-D48	0	12109.9
A	female	20	3	D24.x00	C00-D48	0	7405.89
A	female	20	4	D24.x00	C00-D48	0	7205.64
A	male	20	8	N62.x02	N00-N99	0	8055.43
A	female	20	10	C73.x00	C00-D48	0	27699.6
A	female	20	7	D24.x00	C00-D48	0	9814.62
A	female	20	4	D24.x00	C00-D48	0	6855.26
A	female	20	12	N61.x04	N00-N99	1	15383.1
A	female	20	4	D24.x00	C00-D48	0	5519.34
A	male	20	40	G82.200	G00-G99	1	45626.3
A	male	20	3	I86.101	I00-I99	0	8292.32
A	male	20	5	N47.x01	N00-N99	0	6996.5
A	male	20	11	N20.000	N00-N99	0	21967.2
A	female	20	3	N20.100	N00-N99	0	18111.4
A	male	20	7	I86.101	I00-I99	0	9299.31
A	male	20	1	F52.900	F00-F99	0	1680.45
A	male	20	6	I86.101	I00-I99	1	12487.5
A	male	20	21	N20.200	N00-N99	0	75773.9
A	male	20	3	N28.901	N00-N99	0	6788.47
A	male	20	9	N28.901	N00-N99	1	18855.7
A	male	20	6	I86.101	I00-I99	1	11623.1
A	male	20	3	I86.101	I00-I99	0	6074.16
A	male	20	5	Q55.603	Q00-Q99	0	10386.8
A	male	20	10	I86.101	I00-I99	1	9962.44
A	male	20	4	I86.101	I00-I99	0	7205.72
A	male	20	4	Z46.602	Z00-Z99	1	7300.61
A	male	20	8	Q62.101	Q00-Q99	0	61180.1
A	male	20	7	N13.202	N00-N99	0	18013.4
A	male	20	3	N20.100	N00-N99	1	2661.57
A	male	20	2	N28.101	N00-N99	0	10392.2
A	male	20	4	I86.101	I00-I99	1	8716.83
A	male	20	4	S30.205	S00-T98	0	4592.71
A	male	20	10	K76.000	K00-K93	1	7237.11
A	male	20	6	E23.203	E00-E90	1	3873.3
A	male	20	4	I15.900	I00-I99	1	2716.14
A	female	20	1	L75.001	L00-L99	0	2186.42
A	female	20	6	L93.100	L00-L99	0	4091.96
A	female	20	6	L93.100	L00-L99	1	3981.8
A	female	20	1	L75.001	L00-L99	0	2018.55
A	female	20	1	L75.001	L00-L99	0	552
A	female	20	1	L75.001	L00-L99	0	2337.95
A	male	20	3	B02.900	A00-B99	0	3913.97
A	female	20	3	L50.801	L00-L99	1	2064.16
A	male	20	7	B01.900	A00-B99	0	4404.91
A	female	20	5	L50.803	L00-L99	0	3469.27
A	female	20	1	L75.001	L00-L99	0	1756.18
A	male	20	9	L50.803	L00-L99	1	6973.67
A	female	20	4	L53.000	L00-L99	0	2805.43
A	female	20	1	L75.001	L00-L99	0	1868.6
A	male	20	1	L75.001	L00-L99	0	1918.3
A	female	20	7	R56.801	R00-R99	0	3567.29
A	female	20	14	G41.900	G00-G99	1	20585.9
A	female	20	16	S06.202	S00-T98	0	21237.5
A	male	20	10	I60.900	I00-I99	0	7769.73
A	male	20	4	R22.000	R00-R99	0	4487.31
A	female	20	10	D43.105	C00-D48	0	55647.9
A	male	20	12	S06.202	S00-T98	1	5631.46
A	male	20	3	Z49.201	Z00-Z99	1	1919.16
A	male	20	7	I87.117	I00-I99	0	5231.34
A	male	20	17	N17.803	N00-N99	1	53771.1
A	male	20	14	Z49.201	Z00-Z99	1	5185.91
A	female	20	5	Z49.101	Z00-Z99	1	5196.45
A	female	20	18	N04.000	N00-N99	0	14309.4
A	male	20	9	N17.803	N00-N99	1	8238.52
A	male	20	4	N04.900	N00-N99	1	5686.07
A	male	20	11	I87.117	I00-I99	1	8736.61
A	male	20	8	D69.005+	D50-D89	1	7353.76
A	male	20	9	Z51.805	Z00-Z99	1	13753.4
A	male	20	20	T60.300	S00-T98	1	52701.8
A	female	20	1	O03.901	O00-O99	0	1385.49
A	male	20	7	S68.100	S00-T98	1	16731.7
A	male	20	7	S62.101	S00-T98	0	21100.6
A	male	20	13	S64.400	S00-T98	0	20572.5
A	male	20	23	S64.700	S00-T98	1	36338.3
A	male	20	8	S67.000	S00-T98	1	9871.17
A	male	20	13	S96.801	S00-T98	0	11527.3
A	male	20	7	Z47.001	Z00-Z99	1	7932.51
A	male	20	10	S96.801	S00-T98	1	14772.9
A	male	20	51	S47.x01	S00-T98	1	115148
A	male	20	9	S51.901	S00-T98	1	11473.6
A	male	20	2	S61.000	S00-T98	1	2572.43
A	male	20	5	S66.300	S00-T98	1	6529.34
A	male	20	16	S54.001	S00-T98	1	12605.6
A	male	20	14	Q70.900	Q00-Q99	1	17608.7
A	male	20	14	S67.000	S00-T98	0	5000
A	male	20	8	S61.000A	S00-T98	1	6627.13
A	female	20	18	S68.100	S00-T98	1	22502.2
A	female	20	5	S61.000	S00-T98	1	4903.14
A	male	20	87	S68.900	S00-T98	0	50055.8
A	male	20	8	S61.000A	S00-T98	0	7967.88
A	male	20	8	S61.000A	S00-T98	0	6570.14
A	male	20	7	S68.100	S00-T98	1	5943.83
A	male	20	16	S68.100	S00-T98	0	15316.3
A	male	20	6	S68.100	S00-T98	1	8327
A	male	20	8	S62.601	S00-T98	1	12094.6
A	male	20	14	S66.300	S00-T98	0	15987.5
A	male	20	6	S62.500	S00-T98	1	7531.66
A	male	20	29	S67.001	S00-T98	1	34126.7
A	male	20	3	L02.100	L00-L99	0	2231.5
A	male	20	5	K35.002	K00-K93	0	12639.6
A	female	20	5	K35.900	K00-K93	0	12094.5
A	female	20	4	K35.904	K00-K93	0	4375.34
A	male	20	7	D18.000	C00-D48	0	5816.65
A	male	20	10	L02.202	L00-L99	0	6789.84
A	male	20	33	K26.500	K00-K93	1	60607.1
A	male	20	8	K56.502	K00-K93	1	17659
A	male	20	28	M60.008	M00-M99	0	18390.5
A	female	20	3	L72.102	L00-L99	0	2503.38
A	female	20	6	K40.901	K00-K93	1	17472.2
A	male	20	4	K35.900	K00-K93	0	10440.1
A	male	20	13	K26.400	K00-K93	1	9394.68
A	male	20	3	K35.900	K00-K93	0	11897.6
A	female	20	23	K66.002	K00-K93	1	26313.7
A	male	20	9	K27.504	K00-K93	0	18960.9
A	male	20	3	K40.901	K00-K93	0	11653.4
A	female	20	6	K35.103	K00-K93	0	6851.77
A	female	20	7	K56.700	K00-K93	1	6711.01
A	male	20	5	K22.601	K00-K93	1	4317.53
A	male	20	4	K26.400	K00-K93	0	3892.9
A	male	20	5	K26.401	K00-K93	0	4399.66
A	male	20	13	K62.811	K00-K93	0	8116.51
A	male	20	2	K31.700	K00-K93	1	3610.17
A	male	20	13	K26.900	K00-K93	1	6391.58
A	male	20	10	K26.000	K00-K93	0	5771.54
A	female	20	4	A18.314+	A00-B99	1	3955.18
A	male	20	4	K26.400	K00-K93	0	2454.48
A	male	20	5	K26.000	K00-K93	1	5261.51
A	male	20	4	K76.000	K00-K93	1	2150.5
A	female	20	2	K31.700	K00-K93	0	3977.17
A	female	20	2	R61.001	R00-R99	0	10999.2
A	female	20	6	R61.001	R00-R99	0	12100.8
A	female	20	3	R61.001	R00-R99	0	8715.3
A	male	20	18	R61.001	R00-R99	1	31028.4
A	female	20	2	R61.001	R00-R99	0	10009.2
A	male	20	7	J98.201	J00-J99	1	7693.08
A	male	20	11	S27.200	S00-T98	0	11914.2
A	male	20	8	J93.001	J00-J99	1	27716.6
A	male	20	3	I47.106	I00-I99	1	32476.3
A	female	20	5	R00.001	R00-R99	1	3632.09
A	male	20	5	I47.102	I00-I99	0	42494.3
A	male	20	4	I45.600	I00-I99	0	40892.6
A	female	20	11	R55.x01	R00-R99	0	12099.1
A	male	20	11	I42.200	I00-I99	1	106164
A	female	20	8	D18.004	C00-D48	0	10698.3
A	male	20	13	D18.000	C00-D48	0	11197
A	male	20	1	R19.001	R00-R99	1	627.62
A	female	20	6	O22.300	O00-O99	0	3197.39
A	male	20	1	I83.905	I00-I99	0	2781.58
A	male	20	2	Z51.901	Z00-Z99	1	10135.8
A	female	20	1	Z51.805	Z00-Z99	1	2028.86
A	male	20	2	Z51.901	Z00-Z99	1	6000.43
A	male	20	1	Z51.800	Z00-Z99	1	4373.88
A	male	20	1	Z51.800	Z00-Z99	1	4772.86
A	female	20	8	Z52.001	Z00-Z99	0	13380.5
A	male	20	6	Z51.103	Z00-Z99	1	9937.92
A	male	20	27	Z51.503	Z00-Z99	1	13881.1
A	female	20	40	C92.000	C00-D48	0	131133
A	male	20	1	Z94.802	Z00-Z99	1	3146.74
A	male	20	8	Z08.900	Z00-Z99	1	9713.55
A	male	20	15	Z51.800	Z00-Z99	1	11510.6
A	female	20	7	Z51.103	Z00-Z99	0	4360.08
A	male	20	19	D50.900	D50-D89	1	5992.51
A	female	20	2	Z51.103	Z00-Z99	0	3332.4
A	female	20	5	Z51.103	Z00-Z99	0	3833.98
A	male	20	7	Z08.900	Z00-Z99	1	3162.4
A	male	20	22	Z51.800	Z00-Z99	1	80740.1
A	male	20	1	Z51.800	Z00-Z99	1	3872
A	male	20	1	Z51.800	Z00-Z99	1	8270.89
A	male	20	1	Z51.800	Z00-Z99	1	13880.8
A	male	20	1	Z51.800	Z00-Z99	1	6963.97
A	male	20	28	Z51.800	Z00-Z99	1	91849.1
A	male	20	5	Z94.802	Z00-Z99	1	3982.48
A	female	20	1	Z08.900	Z00-Z99	1	977.22
A	female	20	4	D61.900	D50-D89	0	8736.17
A	male	20	1	Z94.802	Z00-Z99	1	10601.6
A	female	20	17	I88.109	I00-I99	1	6631.36
A	male	20	4	Z94.802	Z00-Z99	1	24802.8
A	male	20	22	C81.900	C00-D48	0	24876
A	male	20	1	Z51.103	Z00-Z99	1	2545.69
A	male	20	52	Z51.103	Z00-Z99	1	243288
A	male	20	3	C81.900	C00-D48	0	2830.35
A	male	20	12	Z51.103	Z00-Z99	1	6442.98
A	male	20	17	C92.100	C00-D48	0	11199.4
A	male	20	1	Z51.103	Z00-Z99	1	2289.27
A	male	20	2	Z51.103	Z00-Z99	1	2640.68
A	male	20	6	Z52.001	Z00-Z99	0	11342
A	male	20	4	H50.301	H00-H59	0	2046.91
A	male	20	4	H50.301	H00-H59	1	3273.98
A	female	20	3	H50.301	H00-H59	0	4104.24
A	female	20	2	H02.000	H00-H59	1	1976.72
A	female	20	2	Q83.803	Q00-Q99	0	32827.8
A	male	20	4	H02.804	H00-H59	0	4420.6
A	male	20	7	Q36.900	Q00-Q99	0	4257.12
A	female	20	3	Q18.902	Q00-Q99	1	100
A	female	20	3	Q18.902	Q00-Q99	1	901.89
A	male	20	6	M95.005	M00-M99	0	12359.8
A	female	20	3	Z51.103	Z00-Z99	0	1849
A	male	20	63	C92.100	C00-D48	1	585733
C	male	20	20	D61.900	D50-D89	0	32562.2
C	male	20	10	I10.X04	I00-I99	0	4855.52
C	male	20	5	D61.900	D50-D89	0	8025.43
C	female	20	1	G40.901	G00-G99	0	55
C	female	20	7	Z47.001	Z00-Z99	0	8574.59
C	male	20	1	N04.000	N00-N99	0	4714.81
C	female	20	26	D61.900	D50-D89	0	80495.6
C	male	20	6	D69.600	D50-D89	0	31017.3
C	female	20	1	E66.901	E00-E90	1	2716.84
C	female	20	34	D61.900	D50-D89	0	69591.5
C	female	20	1	D61.903	D50-D89	0	5299.88
C	male	20	4	D69.600	D50-D89	0	3256.77
C	male	20	7	J32.900	J00-J99	1	19088.2
C	male	20	2	T14.001	S00-T98	0	5401.96
C	female	20	4	E05.900	E00-E90	1	4054.16
C	female	20	50	D61.900	D50-D89	0	67458.2
C	male	20	33	D61.900	D50-D89	0	72888.2
C	male	20	3	D61.900	D50-D89	1	2671.51
C	female	20	6	D69.005+	D50-D89	0	9092.5
C	female	20	93	S52.701	S00-T98	1	102854
C	male	20	18	K75.000	K00-K93	1	17195.4
C	male	20	17	S82.201	S00-T98	1	58837.8
C	female	20	2	O06.905	O00-O99	1	1687.74
C	female	20	4	K35.904	K00-K93	0	15616.6
C	male	20	4	K92.208	K00-K93	1	3084.84
C	male	20	2	T12.X00	S00-T98	1	2753.72
C	male	20	27	J94.801	J00-J99	1	26058.6
C	female	20	4	J15.902	J00-J99	0	4181.19
C	female	20	6	Z47.001	Z00-Z99	0	5383.34
C	male	20	4	Z47.001	Z00-Z99	0	6838.08
C	male	20	7	Z47.001	Z00-Z99	0	6195.79
C	female	20	4	D24 02	C00-D48	0	8135.45
C	male	20	20	J15.902	J00-J99	1	12012.8
C	female	20	6	K35.003	K00-K93	0	9281.19
[truncated: 140,593 more rows]
